# Supplementary material for: Pan-cancer transcriptomic analysis associates long non-coding RNAs with key mutational driver events
Source: Nat Commun. 2016 Oct 25;0:13197. doi: 10.1038/ncomms13197 (PMC5093340; doi:10.1038/ncomms13197)
Supplement: Supplementary Data 1 — Detailed list of included tumours. [file ncomms13197-s2.xlsx]

## Sheet: Sheet1
Supplementary Data 1. Detailed list of included tumors.
Barcode	Cancer	Sample type	Platform	GENCODE-mapped fragments	Mutation data
TCGA-OR-A5J1-01	ACC	1	Illumina HiSeq 2000	51048956	Y
TCGA-OR-A5J2-01	ACC	1	Illumina HiSeq 2000	56862216	Y
TCGA-OR-A5J3-01	ACC	1	Illumina HiSeq 2000	43759828	Y
TCGA-OR-A5J5-01	ACC	1	Illumina HiSeq 2000	47852208	Y
TCGA-OR-A5J6-01	ACC	1	Illumina HiSeq 2000	47263568	Y
TCGA-OR-A5J7-01	ACC	1	Illumina HiSeq 2000	58483848	Y
TCGA-OR-A5J8-01	ACC	1	Illumina HiSeq 2000	54727748	Y
TCGA-OR-A5J9-01	ACC	1	Illumina HiSeq 2000	62218704	Y
TCGA-OR-A5JA-01	ACC	1	Illumina HiSeq 2000	44386640	Y
TCGA-OR-A5JB-01	ACC	1	Illumina HiSeq 2000	47407352	Y
TCGA-OR-A5JC-01	ACC	1	Illumina HiSeq 2000	46078752	Y
TCGA-OR-A5JD-01	ACC	1	Illumina HiSeq 2000	55843180	Y
TCGA-OR-A5JE-01	ACC	1	Illumina HiSeq 2000	44467488	Y
TCGA-OR-A5JF-01	ACC	1	Illumina HiSeq 2000	68883184	Y
TCGA-OR-A5JG-01	ACC	1	Illumina HiSeq 2000	47977400	Y
TCGA-OR-A5JI-01	ACC	1	Illumina HiSeq 2000	44302700	Y
TCGA-OR-A5JJ-01	ACC	1	Illumina HiSeq 2000	49828320	Y
TCGA-OR-A5JK-01	ACC	1	Illumina HiSeq 2000	43067076	Y
TCGA-OR-A5JL-01	ACC	1	Illumina HiSeq 2000	50799508	Y
TCGA-OR-A5JM-01	ACC	1	Illumina HiSeq 2000	49233008	Y
TCGA-OR-A5JO-01	ACC	1	Illumina HiSeq 2000	42083556	Y
TCGA-OR-A5JP-01	ACC	1	Illumina HiSeq 2000	51726736	Y
TCGA-OR-A5JQ-01	ACC	1	Illumina HiSeq 2000	57450536	Y
TCGA-OR-A5JR-01	ACC	1	Illumina HiSeq 2000	55761440	Y
TCGA-OR-A5JS-01	ACC	1	Illumina HiSeq 2000	55418632	Y
TCGA-OR-A5JT-01	ACC	1	Illumina HiSeq 2000	51856008	Y
TCGA-OR-A5JV-01	ACC	1	Illumina HiSeq 2000	48522560	Y
TCGA-OR-A5JW-01	ACC	1	Illumina HiSeq 2000	53299888	Y
TCGA-OR-A5JX-01	ACC	1	Illumina HiSeq 2000	45366424	Y
TCGA-OR-A5JY-01	ACC	1	Illumina HiSeq 2000	51247700	Y
TCGA-OR-A5JZ-01	ACC	1	Illumina HiSeq 2000	35399092	Y
TCGA-OR-A5K0-01	ACC	1	Illumina HiSeq 2000	37224916	Y
TCGA-OR-A5K1-01	ACC	1	Illumina HiSeq 2000	31596912	Y
TCGA-OR-A5K2-01	ACC	1	Illumina HiSeq 2000	27331904	Y
TCGA-OR-A5K3-01	ACC	1	Illumina HiSeq 2000	30999952	Y
TCGA-OR-A5K4-01	ACC	1	Illumina HiSeq 2000	37219512	Y
TCGA-OR-A5K5-01	ACC	1	Illumina HiSeq 2000	47613336	Y
TCGA-OR-A5K6-01	ACC	1	Illumina HiSeq 2000	45960156	Y
TCGA-OR-A5K9-01	ACC	1	Illumina HiSeq 2000	49684152	Y
TCGA-OR-A5KO-01	ACC	1	Illumina HiSeq 2000	46495084	Y
TCGA-OR-A5KU-01	ACC	1	Illumina HiSeq 2000	31032180	Y
TCGA-OR-A5KV-01	ACC	1	Illumina HiSeq 2000	55884020	Y
TCGA-OR-A5KW-01	ACC	1	Illumina HiSeq 2000	47424452	Y
TCGA-OR-A5KX-01	ACC	1	Illumina HiSeq 2000	48546240	Y
TCGA-OR-A5KY-01	ACC	1	Illumina HiSeq 2000	58072932	Y
TCGA-OR-A5KZ-01	ACC	1	Illumina HiSeq 2000	31854556	Y
TCGA-OR-A5L3-01	ACC	1	Illumina HiSeq 2000	45481316	Y
TCGA-OR-A5L4-01	ACC	1	Illumina HiSeq 2000	36521484	Y
TCGA-OR-A5L5-01	ACC	1	Illumina HiSeq 2000	54388504	Y
TCGA-OR-A5L8-01	ACC	1	Illumina HiSeq 2000	51966604	Y
TCGA-OR-A5LA-01	ACC	1	Illumina HiSeq 2000	48960964	Y
TCGA-OR-A5LB-01	ACC	1	Illumina HiSeq 2000	45845808	Y
TCGA-OR-A5LC-01	ACC	1	Illumina HiSeq 2000	31694972	Y
TCGA-OR-A5LD-01	ACC	1	Illumina HiSeq 2000	29233770	Y
TCGA-OR-A5LE-01	ACC	1	Illumina HiSeq 2000	34710440	Y
TCGA-OR-A5LG-01	ACC	1	Illumina HiSeq 2000	52632592	Y
TCGA-OR-A5LH-01	ACC	1	Illumina HiSeq 2000	53563052	Y
TCGA-OR-A5LJ-01	ACC	1	Illumina HiSeq 2000	49538872	Y
TCGA-OR-A5LK-01	ACC	1	Illumina HiSeq 2000	25104062	Y
TCGA-OR-A5LL-01	ACC	1	Illumina HiSeq 2000	33260668	Y
TCGA-OR-A5LM-01	ACC	1	Illumina HiSeq 2000	49370584	N
TCGA-OR-A5LN-01	ACC	1	Illumina HiSeq 2000	38927896	Y
TCGA-OR-A5LO-01	ACC	1	Illumina HiSeq 2000	52010368	Y
TCGA-OR-A5LP-01	ACC	1	Illumina HiSeq 2000	58289040	Y
TCGA-OR-A5LR-01	ACC	1	Illumina HiSeq 2000	31775708	Y
TCGA-OR-A5LS-01	ACC	1	Illumina HiSeq 2000	34535948	Y
TCGA-OR-A5LT-01	ACC	1	Illumina HiSeq 2000	31590580	Y
TCGA-OU-A5PI-01	ACC	1	Illumina HiSeq 2000	37399336	Y
TCGA-P6-A5OG-01	ACC	1	Illumina HiSeq 2000	49647980	N
TCGA-PA-A5YG-01	ACC	1	Illumina HiSeq 2000	58983868	Y
TCGA-PK-A5H9-01	ACC	1	Illumina HiSeq 2000	60273792	Y
TCGA-PK-A5HA-01	ACC	1	Illumina HiSeq 2000	51618680	Y
TCGA-PK-A5HB-01	ACC	1	Illumina HiSeq 2000	53738424	Y
TCGA-2F-A9KO-01	BLCA	1	Illumina HiSeq 2000	37004264	N
TCGA-2F-A9KP-01	BLCA	1	Illumina HiSeq 2000	47962644	N
TCGA-2F-A9KQ-01	BLCA	1	Illumina HiSeq 2000	47156464	N
TCGA-2F-A9KR-01	BLCA	1	Illumina HiSeq 2000	42885316	N
TCGA-2F-A9KT-01	BLCA	1	Illumina HiSeq 2000	36233064	N
TCGA-2F-A9KW-01	BLCA	1	Illumina HiSeq 2000	38862992	N
TCGA-4Z-AA7M-01	BLCA	1	Illumina HiSeq 2000	37679776	N
TCGA-4Z-AA7O-01	BLCA	1	Illumina HiSeq 2000	31810696	N
TCGA-4Z-AA7Q-01	BLCA	1	Illumina HiSeq 2000	35827752	N
TCGA-4Z-AA7R-01	BLCA	1	Illumina HiSeq 2000	44470528	N
TCGA-4Z-AA7S-01	BLCA	1	Illumina HiSeq 2000	44817812	N
TCGA-4Z-AA7W-01	BLCA	1	Illumina HiSeq 2000	36677240	N
TCGA-4Z-AA7Y-01	BLCA	1	Illumina HiSeq 2000	42914584	N
TCGA-4Z-AA80-01	BLCA	1	Illumina HiSeq 2000	37467384	N
TCGA-4Z-AA81-01	BLCA	1	Illumina HiSeq 2000	37947216	N
TCGA-4Z-AA82-01	BLCA	1	Illumina HiSeq 2000	43331600	N
TCGA-4Z-AA83-01	BLCA	1	Illumina HiSeq 2000	33593140	N
TCGA-4Z-AA84-01	BLCA	1	Illumina HiSeq 2000	41153800	N
TCGA-4Z-AA86-01	BLCA	1	Illumina HiSeq 2000	59395192	N
TCGA-4Z-AA87-01	BLCA	1	Illumina HiSeq 2000	53410672	N
TCGA-4Z-AA89-01	BLCA	1	Illumina HiSeq 2000	36637280	N
TCGA-5N-A9KI-01	BLCA	1	Illumina HiSeq 2000	48796912	N
TCGA-5N-A9KM-01	BLCA	1	Illumina HiSeq 2000	43503540	N
TCGA-BL-A13I-01	BLCA	1	Illumina HiSeq 2000	48948124	Y
TCGA-BL-A3JM-01	BLCA	1	Illumina HiSeq 2000	67796688	Y
TCGA-BL-A5ZZ-01	BLCA	1	Illumina HiSeq 2000	49418120	N
TCGA-BT-A0S7-01	BLCA	1	Illumina HiSeq 2000	30116048	Y
TCGA-BT-A0YX-01	BLCA	1	Illumina HiSeq 2000	45490128	Y
TCGA-BT-A20J-01	BLCA	1	Illumina HiSeq 2000	35741980	Y
TCGA-BT-A20N-01	BLCA	1	Illumina HiSeq 2000	36424316	Y
TCGA-BT-A20O-01	BLCA	1	Illumina HiSeq 2000	39070528	Y
TCGA-BT-A20P-01	BLCA	1	Illumina HiSeq 2000	26656278	Y
TCGA-BT-A20Q-01	BLCA	1	Illumina HiSeq 2000	45378640	Y
TCGA-BT-A20R-01	BLCA	1	Illumina HiSeq 2000	51485212	Y
TCGA-BT-A20T-01	BLCA	1	Illumina HiSeq 2000	27405876	Y
TCGA-BT-A20U-01	BLCA	1	Illumina HiSeq 2000	30551108	Y
TCGA-BT-A20V-01	BLCA	1	Illumina HiSeq 2000	31837240	N
TCGA-BT-A20W-01	BLCA	1	Illumina HiSeq 2000	33081802	Y
TCGA-BT-A20X-01	BLCA	1	Illumina HiSeq 2000	60928976	N
TCGA-BT-A2LA-01	BLCA	1	Illumina HiSeq 2000	67603232	N
TCGA-BT-A2LB-01	BLCA	1	Illumina HiSeq 2000	60133400	Y
TCGA-BT-A2LD-01	BLCA	1	Illumina HiSeq 2000	45922128	Y
TCGA-BT-A3PH-01	BLCA	1	Illumina HiSeq 2000	64907272	Y
TCGA-BT-A3PJ-01	BLCA	1	Illumina HiSeq 2000	61972732	Y
TCGA-BT-A3PK-01	BLCA	1	Illumina HiSeq 2000	88847112	Y
TCGA-BT-A42C-01	BLCA	1	Illumina HiSeq 2000	61608504	Y
TCGA-BT-A42E-01	BLCA	1	Illumina HiSeq 2000	57949104	N
TCGA-BT-A42F-01	BLCA	1	Illumina HiSeq 2000	50717712	N
TCGA-C4-A0EZ-01	BLCA	1	Illumina HiSeq 2000	50441996	N
TCGA-C4-A0F0-01	BLCA	1	Illumina HiSeq 2000	33135784	Y
TCGA-C4-A0F6-01	BLCA	1	Illumina HiSeq 2000	29256644	Y
TCGA-CF-A1HR-01	BLCA	1	Illumina HiSeq 2000	37015328	Y
TCGA-CF-A1HS-01	BLCA	1	Illumina HiSeq 2000	36817132	Y
TCGA-CF-A27C-01	BLCA	1	Illumina HiSeq 2000	56699840	Y
TCGA-CF-A3MF-01	BLCA	1	Illumina HiSeq 2000	49121144	Y
TCGA-CF-A3MG-01	BLCA	1	Illumina HiSeq 2000	40765576	Y
TCGA-CF-A3MH-01	BLCA	1	Illumina HiSeq 2000	57827576	Y
TCGA-CF-A3MI-01	BLCA	1	Illumina HiSeq 2000	53055384	Y
TCGA-CF-A47S-01	BLCA	1	Illumina HiSeq 2000	94868992	N
TCGA-CF-A47T-01	BLCA	1	Illumina HiSeq 2000	44849180	N
TCGA-CF-A47V-01	BLCA	1	Illumina HiSeq 2000	52042816	N
TCGA-CF-A47W-01	BLCA	1	Illumina HiSeq 2000	56087680	N
TCGA-CF-A47X-01	BLCA	1	Illumina HiSeq 2000	66743056	N
TCGA-CF-A47Y-01	BLCA	1	Illumina HiSeq 2000	53956336	N
TCGA-CF-A5U8-01	BLCA	1	Illumina HiSeq 2000	42888464	N
TCGA-CF-A5UA-01	BLCA	1	Illumina HiSeq 2000	46090384	N
TCGA-CF-A7I0-01	BLCA	1	Illumina HiSeq 2000	41407712	N
TCGA-CF-A8HX-01	BLCA	1	Illumina HiSeq 2000	44912852	N
TCGA-CF-A8HY-01	BLCA	1	Illumina HiSeq 2000	39947368	N
TCGA-CF-A9FF-01	BLCA	1	Illumina HiSeq 2000	33406312	N
TCGA-CF-A9FH-01	BLCA	1	Illumina HiSeq 2000	36152060	N
TCGA-CF-A9FL-01	BLCA	1	Illumina HiSeq 2000	43963048	N
TCGA-CF-A9FM-01	BLCA	1	Illumina HiSeq 2000	42179144	N
TCGA-CU-A0YN-01	BLCA	1	Illumina HiSeq 2000	49503628	Y
TCGA-CU-A0YO-01	BLCA	1	Illumina HiSeq 2000	43473312	Y
TCGA-CU-A0YR-01	BLCA	1	Illumina HiSeq 2000	41787240	Y
TCGA-CU-A3KJ-01	BLCA	1	Illumina HiSeq 2000	78131312	Y
TCGA-CU-A3QU-01	BLCA	1	Illumina HiSeq 2000	59149340	Y
TCGA-CU-A3YL-01	BLCA	1	Illumina HiSeq 2000	47113376	Y
TCGA-CU-A5W6-01	BLCA	1	Illumina HiSeq 2000	44995024	N
TCGA-CU-A72E-01	BLCA	1	Illumina HiSeq 2000	59369416	N
TCGA-DK-A1A3-01	BLCA	1	Illumina HiSeq 2000	40889652	Y
TCGA-DK-A1A5-01	BLCA	1	Illumina HiSeq 2000	65738488	Y
TCGA-DK-A1A6-01	BLCA	1	Illumina HiSeq 2000	60448504	Y
TCGA-DK-A1A7-01	BLCA	1	Illumina HiSeq 2000	60804856	Y
TCGA-DK-A1AA-01	BLCA	1	Illumina HiSeq 2000	68087432	Y
TCGA-DK-A1AB-01	BLCA	1	Illumina HiSeq 2000	72318536	Y
TCGA-DK-A1AC-01	BLCA	1	Illumina HiSeq 2000	60169764	Y
TCGA-DK-A1AD-01	BLCA	1	Illumina HiSeq 2000	61726248	Y
TCGA-DK-A1AE-01	BLCA	1	Illumina HiSeq 2000	80180000	Y
TCGA-DK-A1AF-01	BLCA	1	Illumina HiSeq 2000	67172096	Y
TCGA-DK-A1AG-01	BLCA	1	Illumina HiSeq 2000	53375120	Y
TCGA-DK-A2HX-01	BLCA	1	Illumina HiSeq 2000	66217548	Y
TCGA-DK-A2I1-01	BLCA	1	Illumina HiSeq 2000	55068420	Y
TCGA-DK-A2I2-01	BLCA	1	Illumina HiSeq 2000	48968860	Y
TCGA-DK-A2I4-01	BLCA	1	Illumina HiSeq 2000	66238480	Y
TCGA-DK-A2I6-01	BLCA	1	Illumina HiSeq 2000	73287872	Y
TCGA-DK-A3IK-01	BLCA	1	Illumina HiSeq 2000	59886600	Y
TCGA-DK-A3IL-01	BLCA	1	Illumina HiSeq 2000	47373160	Y
TCGA-DK-A3IM-01	BLCA	1	Illumina HiSeq 2000	63281456	Y
TCGA-DK-A3IN-01	BLCA	1	Illumina HiSeq 2000	53843520	Y
TCGA-DK-A3IQ-01	BLCA	1	Illumina HiSeq 2000	53548064	Y
TCGA-DK-A3IS-01	BLCA	1	Illumina HiSeq 2000	63365568	Y
TCGA-DK-A3IT-01	BLCA	1	Illumina HiSeq 2000	50409580	Y
TCGA-DK-A3IU-01	BLCA	1	Illumina HiSeq 2000	62394032	Y
TCGA-DK-A3IV-01	BLCA	1	Illumina HiSeq 2000	63190520	Y
TCGA-DK-A3WW-01	BLCA	1	Illumina HiSeq 2000	48212716	Y
TCGA-DK-A3WX-01	BLCA	1	Illumina HiSeq 2000	51280092	Y
TCGA-DK-A3WY-01	BLCA	1	Illumina HiSeq 2000	48479208	Y
TCGA-DK-A3X1-01	BLCA	1	Illumina HiSeq 2000	48110784	Y
TCGA-DK-A3X2-01	BLCA	1	Illumina HiSeq 2000	51139864	N
TCGA-DK-A6AV-01	BLCA	1	Illumina HiSeq 2000	33846960	N
TCGA-DK-A6AW-01	BLCA	1	Illumina HiSeq 2000	41547564	N
TCGA-DK-A6B0-01	BLCA	1	Illumina HiSeq 2000	48291056	N
TCGA-DK-A6B1-01	BLCA	1	Illumina HiSeq 2000	59998356	N
TCGA-DK-A6B2-01	BLCA	1	Illumina HiSeq 2000	50409124	N
TCGA-DK-A6B5-01	BLCA	1	Illumina HiSeq 2000	57777760	N
TCGA-DK-A6B6-01	BLCA	1	Illumina HiSeq 2000	36125092	N
TCGA-DK-AA6L-01	BLCA	1	Illumina HiSeq 2000	35977296	N
TCGA-DK-AA6M-01	BLCA	1	Illumina HiSeq 2000	30540398	N
TCGA-DK-AA6P-01	BLCA	1	Illumina HiSeq 2000	36427224	N
TCGA-DK-AA6Q-01	BLCA	1	Illumina HiSeq 2000	36689560	N
TCGA-DK-AA6R-01	BLCA	1	Illumina HiSeq 2000	42989488	N
TCGA-DK-AA6S-01	BLCA	1	Illumina HiSeq 2000	36933820	N
TCGA-DK-AA6T-01	BLCA	1	Illumina HiSeq 2000	40350232	N
TCGA-DK-AA6U-01	BLCA	1	Illumina HiSeq 2000	53609648	N
TCGA-DK-AA6W-01	BLCA	1	Illumina HiSeq 2000	38694612	N
TCGA-DK-AA6X-01	BLCA	1	Illumina HiSeq 2000	25305900	N
TCGA-DK-AA71-01	BLCA	1	Illumina HiSeq 2000	36839340	N
TCGA-DK-AA74-01	BLCA	1	Illumina HiSeq 2000	25844432	N
TCGA-DK-AA75-01	BLCA	1	Illumina HiSeq 2000	25236544	N
TCGA-DK-AA76-01	BLCA	1	Illumina HiSeq 2000	37924240	N
TCGA-DK-AA77-01	BLCA	1	Illumina HiSeq 2000	41879228	N
TCGA-E5-A2PC-01	BLCA	1	Illumina HiSeq 2000	70882472	Y
TCGA-E5-A4TZ-01	BLCA	1	Illumina HiSeq 2000	61701172	N
TCGA-E5-A4U1-01	BLCA	1	Illumina HiSeq 2000	38528384	N
TCGA-E7-A3X6-01	BLCA	1	Illumina HiSeq 2000	48741820	Y
TCGA-E7-A3Y1-01	BLCA	1	Illumina HiSeq 2000	45674824	Y
TCGA-E7-A4IJ-01	BLCA	1	Illumina HiSeq 2000	37399576	N
TCGA-E7-A4XJ-01	BLCA	1	Illumina HiSeq 2000	34386660	N
TCGA-E7-A519-01	BLCA	1	Illumina HiSeq 2000	29430812	N
TCGA-E7-A541-01	BLCA	1	Illumina HiSeq 2000	39983208	N
TCGA-E7-A5KE-01	BLCA	1	Illumina HiSeq 2000	44451000	N
TCGA-E7-A5KF-01	BLCA	1	Illumina HiSeq 2000	50206156	N
TCGA-E7-A677-01	BLCA	1	Illumina HiSeq 2000	74032568	N
TCGA-E7-A678-01	BLCA	1	Illumina HiSeq 2000	34582576	N
TCGA-E7-A6MD-01	BLCA	1	Illumina HiSeq 2000	42828620	N
TCGA-E7-A6ME-01	BLCA	1	Illumina HiSeq 2000	37857360	N
TCGA-E7-A6MF-01	BLCA	1	Illumina HiSeq 2000	44049796	N
TCGA-E7-A7DU-01	BLCA	1	Illumina HiSeq 2000	26713692	N
TCGA-E7-A7DV-01	BLCA	1	Illumina HiSeq 2000	59062216	N
TCGA-E7-A7PW-01	BLCA	1	Illumina HiSeq 2000	35969056	N
TCGA-E7-A7XN-01	BLCA	1	Illumina HiSeq 2000	43374320	N
TCGA-E7-A85H-01	BLCA	1	Illumina HiSeq 2000	53482396	N
TCGA-E7-A8O7-01	BLCA	1	Illumina HiSeq 2000	57638788	N
TCGA-E7-A97P-01	BLCA	1	Illumina HiSeq 2000	43301220	N
TCGA-E7-A97Q-01	BLCA	1	Illumina HiSeq 2000	44003200	N
TCGA-FD-A3B3-01	BLCA	1	Illumina HiSeq 2000	74847792	Y
TCGA-FD-A3B4-01	BLCA	1	Illumina HiSeq 2000	66554768	N
TCGA-FD-A3B5-01	BLCA	1	Illumina HiSeq 2000	63049960	Y
TCGA-FD-A3B6-01	BLCA	1	Illumina HiSeq 2000	50798568	Y
TCGA-FD-A3B7-01	BLCA	1	Illumina HiSeq 2000	58129768	Y
TCGA-FD-A3B8-01	BLCA	1	Illumina HiSeq 2000	57009472	Y
TCGA-FD-A3N5-01	BLCA	1	Illumina HiSeq 2000	67737112	Y
TCGA-FD-A3N6-01	BLCA	1	Illumina HiSeq 2000	66234616	N
TCGA-FD-A3SJ-01	BLCA	1	Illumina HiSeq 2000	68941384	Y
TCGA-FD-A3SL-01	BLCA	1	Illumina HiSeq 2000	47131440	Y
TCGA-FD-A3SM-01	BLCA	1	Illumina HiSeq 2000	51608464	Y
TCGA-FD-A3SN-01	BLCA	1	Illumina HiSeq 2000	47267136	Y
TCGA-FD-A3SO-01	BLCA	1	Illumina HiSeq 2000	45579644	Y
TCGA-FD-A3SP-01	BLCA	1	Illumina HiSeq 2000	52431840	Y
TCGA-FD-A3SQ-01	BLCA	1	Illumina HiSeq 2000	48768592	Y
TCGA-FD-A3SR-01	BLCA	1	Illumina HiSeq 2000	45479272	Y
TCGA-FD-A3SS-01	BLCA	1	Illumina HiSeq 2000	62074324	Y
TCGA-FD-A43N-01	BLCA	1	Illumina HiSeq 2000	61748440	N
TCGA-FD-A43P-01	BLCA	1	Illumina HiSeq 2000	58805472	N
TCGA-FD-A43S-01	BLCA	1	Illumina HiSeq 2000	45540976	N
TCGA-FD-A43U-01	BLCA	1	Illumina HiSeq 2000	44970480	N
TCGA-FD-A43X-01	BLCA	1	Illumina HiSeq 2000	56162752	N
TCGA-FD-A43Y-01	BLCA	1	Illumina HiSeq 2000	36052668	N
TCGA-FD-A5BR-01	BLCA	1	Illumina HiSeq 2000	40437156	N
TCGA-FD-A5BS-01	BLCA	1	Illumina HiSeq 2000	27487164	N
TCGA-FD-A5BT-01	BLCA	1	Illumina HiSeq 2000	38686148	N
TCGA-FD-A5BU-01	BLCA	1	Illumina HiSeq 2000	40170020	N
TCGA-FD-A5BV-01	BLCA	1	Illumina HiSeq 2000	30578840	N
TCGA-FD-A5BX-01	BLCA	1	Illumina HiSeq 2000	38458692	N
TCGA-FD-A5BY-01	BLCA	1	Illumina HiSeq 2000	46212420	N
TCGA-FD-A5BZ-01	BLCA	1	Illumina HiSeq 2000	37541280	N
TCGA-FD-A5C0-01	BLCA	1	Illumina HiSeq 2000	47308824	N
TCGA-FD-A5C1-01	BLCA	1	Illumina HiSeq 2000	44925616	N
TCGA-FD-A62N-01	BLCA	1	Illumina HiSeq 2000	42930460	N
TCGA-FD-A62O-01	BLCA	1	Illumina HiSeq 2000	42243340	N
TCGA-FD-A62P-01	BLCA	1	Illumina HiSeq 2000	38106336	N
TCGA-FD-A62S-01	BLCA	1	Illumina HiSeq 2000	53179168	N
TCGA-FD-A6TA-01	BLCA	1	Illumina HiSeq 2000	37106752	N
TCGA-FD-A6TB-01	BLCA	1	Illumina HiSeq 2000	46537916	N
TCGA-FD-A6TC-01	BLCA	1	Illumina HiSeq 2000	48114264	N
TCGA-FD-A6TD-01	BLCA	1	Illumina HiSeq 2000	43082972	N
TCGA-FD-A6TE-01	BLCA	1	Illumina HiSeq 2000	62870124	N
TCGA-FD-A6TF-01	BLCA	1	Illumina HiSeq 2000	50573848	N
TCGA-FD-A6TG-01	BLCA	1	Illumina HiSeq 2000	55435020	N
TCGA-FD-A6TH-01	BLCA	1	Illumina HiSeq 2000	69053280	N
TCGA-FD-A6TI-01	BLCA	1	Illumina HiSeq 2000	62649984	N
TCGA-FD-A6TK-01	BLCA	1	Illumina HiSeq 2000	52653560	N
TCGA-FJ-A3Z7-01	BLCA	1	Illumina HiSeq 2000	53180592	Y
TCGA-FJ-A3Z9-01	BLCA	1	Illumina HiSeq 2000	37675904	N
TCGA-FJ-A3ZE-01	BLCA	1	Illumina HiSeq 2000	54115316	Y
TCGA-FJ-A3ZF-01	BLCA	1	Illumina HiSeq 2000	71665656	Y
TCGA-FJ-A871-01	BLCA	1	Illumina HiSeq 2000	51414952	N
TCGA-FT-A3EE-01	BLCA	1	Illumina HiSeq 2000	85004544	Y
TCGA-FT-A61P-01	BLCA	1	Illumina HiSeq 2000	42683168	N
TCGA-G2-A2EF-01	BLCA	1	Illumina HiSeq 2000	74839256	Y
TCGA-G2-A2EJ-01	BLCA	1	Illumina HiSeq 2000	61372576	Y
TCGA-G2-A2EK-01	BLCA	1	Illumina HiSeq 2000	62002416	Y
TCGA-G2-A2EL-01	BLCA	1	Illumina HiSeq 2000	65082716	N
TCGA-G2-A2EO-01	BLCA	1	Illumina HiSeq 2000	44830580	Y
TCGA-G2-A2ES-01	BLCA	1	Illumina HiSeq 2000	60250816	Y
TCGA-G2-A3IB-01	BLCA	1	Illumina HiSeq 2000	58971632	Y
TCGA-G2-A3IE-01	BLCA	1	Illumina HiSeq 2000	53821940	Y
TCGA-G2-A3VY-01	BLCA	1	Illumina HiSeq 2000	59995732	Y
TCGA-G2-AA3B-01	BLCA	1	Illumina HiSeq 2000	63747360	N
TCGA-G2-AA3C-01	BLCA	1	Illumina HiSeq 2000	36905648	N
TCGA-G2-AA3D-01	BLCA	1	Illumina HiSeq 2000	41754476	N
TCGA-G2-AA3F-01	BLCA	1	Illumina HiSeq 2000	50956856	N
TCGA-GC-A3BM-01	BLCA	1	Illumina HiSeq 2000	49015536	Y
TCGA-GC-A3I6-01	BLCA	1	Illumina HiSeq 2000	49346464	Y
TCGA-GC-A3OO-01	BLCA	1	Illumina HiSeq 2000	42999856	Y
TCGA-GC-A3RB-01	BLCA	1	Illumina HiSeq 2000	63518364	Y
TCGA-GC-A3RC-01	BLCA	1	Illumina HiSeq 2000	45760080	Y
TCGA-GC-A3RD-01	BLCA	1	Illumina HiSeq 2000	46080272	Y
TCGA-GC-A3WC-01	BLCA	1	Illumina HiSeq 2000	43921736	Y
TCGA-GC-A3YS-01	BLCA	1	Illumina HiSeq 2000	45229812	Y
TCGA-GC-A4ZW-01	BLCA	1	Illumina HiSeq 2000	40440992	N
TCGA-GC-A6I1-01	BLCA	1	Illumina HiSeq 2000	43250916	N
TCGA-GC-A6I3-01	BLCA	1	Illumina HiSeq 2000	35495160	N
TCGA-GD-A2C5-01	BLCA	1	Illumina HiSeq 2000	53729544	Y
TCGA-GD-A3OP-01	BLCA	1	Illumina HiSeq 2000	66224912	Y
TCGA-GD-A3OQ-01	BLCA	1	Illumina HiSeq 2000	64305528	Y
TCGA-GD-A3OS-01	BLCA	1	Illumina HiSeq 2000	69720256	Y
TCGA-GD-A6C6-01	BLCA	1	Illumina HiSeq 2000	38585724	N
TCGA-GD-A76B-01	BLCA	1	Illumina HiSeq 2000	54559064	N
TCGA-GU-A42P-01	BLCA	1	Illumina HiSeq 2000	65611640	N
TCGA-GU-A42Q-01	BLCA	1	Illumina HiSeq 2000	54520856	N
TCGA-GU-A42R-01	BLCA	1	Illumina HiSeq 2000	49102156	Y
TCGA-GU-A762-01	BLCA	1	Illumina HiSeq 2000	46074844	N
TCGA-GU-A763-01	BLCA	1	Illumina HiSeq 2000	65534744	N
TCGA-GU-A764-01	BLCA	1	Illumina HiSeq 2000	51177844	N
TCGA-GU-A766-01	BLCA	1	Illumina HiSeq 2000	50144656	N
TCGA-GU-A767-01	BLCA	1	Illumina HiSeq 2000	45907588	N
TCGA-GU-AATO-01	BLCA	1	Illumina HiSeq 2000	29939008	N
TCGA-GU-AATP-01	BLCA	1	Illumina HiSeq 2000	32789796	N
TCGA-GV-A3JV-01	BLCA	1	Illumina HiSeq 2000	60462856	Y
TCGA-GV-A3JW-01	BLCA	1	Illumina HiSeq 2000	60807884	Y
TCGA-GV-A3JX-01	BLCA	1	Illumina HiSeq 2000	63010288	Y
TCGA-GV-A3JZ-01	BLCA	1	Illumina HiSeq 2000	68509120	Y
TCGA-GV-A3QF-01	BLCA	1	Illumina HiSeq 2000	45470988	Y
TCGA-GV-A3QG-01	BLCA	1	Illumina HiSeq 2000	65743764	Y
TCGA-GV-A3QH-01	BLCA	1	Illumina HiSeq 2000	64888672	Y
TCGA-GV-A3QI-01	BLCA	1	Illumina HiSeq 2000	65184256	Y
TCGA-GV-A3QK-01	BLCA	1	Illumina HiSeq 2000	64969556	Y
TCGA-GV-A40E-01	BLCA	1	Illumina HiSeq 2000	51105048	Y
TCGA-GV-A40G-01	BLCA	1	Illumina HiSeq 2000	59654796	Y
TCGA-GV-A6ZA-01	BLCA	1	Illumina HiSeq 2000	42596024	N
TCGA-H4-A2HO-01	BLCA	1	Illumina HiSeq 2000	43804576	Y
TCGA-H4-A2HQ-01	BLCA	1	Illumina HiSeq 2000	43544928	Y
TCGA-HQ-A2OE-01	BLCA	1	Illumina HiSeq 2000	85622640	Y
TCGA-HQ-A2OF-01	BLCA	1	Illumina HiSeq 2000	46671452	N
TCGA-HQ-A5ND-01	BLCA	1	Illumina HiSeq 2000	44053616	N
TCGA-HQ-A5NE-01	BLCA	1	Illumina HiSeq 2000	44365180	N
TCGA-K4-A3WS-01	BLCA	1	Illumina HiSeq 2000	44753160	Y
TCGA-K4-A3WU-01	BLCA	1	Illumina HiSeq 2000	63689316	Y
TCGA-K4-A3WV-01	BLCA	1	Illumina HiSeq 2000	43962268	Y
TCGA-K4-A4AB-01	BLCA	1	Illumina HiSeq 2000	43830376	N
TCGA-K4-A4AC-01	BLCA	1	Illumina HiSeq 2000	39672432	N
TCGA-K4-A54R-01	BLCA	1	Illumina HiSeq 2000	35703404	N
TCGA-K4-A5RH-01	BLCA	1	Illumina HiSeq 2000	84727272	N
TCGA-K4-A5RI-01	BLCA	1	Illumina HiSeq 2000	48066344	N
TCGA-K4-A5RJ-01	BLCA	1	Illumina HiSeq 2000	34651672	N
TCGA-K4-A6FZ-01	BLCA	1	Illumina HiSeq 2000	59307812	N
TCGA-K4-A6MB-01	BLCA	1	Illumina HiSeq 2000	57196148	N
TCGA-K4-A83P-01	BLCA	1	Illumina HiSeq 2000	52434032	N
TCGA-K4-AAQO-01	BLCA	1	Illumina HiSeq 2000	39877992	N
TCGA-KQ-A41N-01	BLCA	1	Illumina HiSeq 2000	41890624	N
TCGA-KQ-A41O-01	BLCA	1	Illumina HiSeq 2000	41603512	N
TCGA-KQ-A41P-01	BLCA	1	Illumina HiSeq 2000	43394456	N
TCGA-KQ-A41Q-01	BLCA	1	Illumina HiSeq 2000	41496984	N
TCGA-KQ-A41R-01	BLCA	1	Illumina HiSeq 2000	30183436	N
TCGA-KQ-A41S-01	BLCA	1	Illumina HiSeq 2000	48769492	N
TCGA-LC-A66R-01	BLCA	1	Illumina HiSeq 2000	27016784	N
TCGA-LT-A5Z6-01	BLCA	1	Illumina HiSeq 2000	38847400	N
TCGA-LT-A8JT-01	BLCA	1	Illumina HiSeq 2000	52000572	N
TCGA-MV-A51V-01	BLCA	1	Illumina HiSeq 2000	38829892	N
TCGA-PQ-A6FI-01	BLCA	1	Illumina HiSeq 2000	61300572	N
TCGA-PQ-A6FN-01	BLCA	1	Illumina HiSeq 2000	39337988	N
TCGA-R3-A69X-01	BLCA	1	Illumina HiSeq 2000	51000052	N
TCGA-S5-A6DX-01	BLCA	1	Illumina HiSeq 2000	35307944	N
TCGA-S5-AA26-01	BLCA	1	Illumina HiSeq 2000	32760796	N
TCGA-SY-A9G0-01	BLCA	1	Illumina HiSeq 2000	33218580	N
TCGA-SY-A9G5-01	BLCA	1	Illumina HiSeq 2000	37532456	N
TCGA-UY-A78K-01	BLCA	1	Illumina HiSeq 2000	49900944	N
TCGA-UY-A78L-01	BLCA	1	Illumina HiSeq 2000	54138492	N
TCGA-UY-A78M-01	BLCA	1	Illumina HiSeq 2000	47221888	N
TCGA-UY-A78N-01	BLCA	1	Illumina HiSeq 2000	54232932	N
TCGA-UY-A78O-01	BLCA	1	Illumina HiSeq 2000	42395608	N
TCGA-UY-A78P-01	BLCA	1	Illumina HiSeq 2000	44250004	N
TCGA-UY-A8OB-01	BLCA	1	Illumina HiSeq 2000	35028532	N
TCGA-UY-A8OC-01	BLCA	1	Illumina HiSeq 2000	41285852	N
TCGA-UY-A8OD-01	BLCA	1	Illumina HiSeq 2000	40769696	N
TCGA-UY-A9PA-01	BLCA	1	Illumina HiSeq 2000	33250396	N
TCGA-UY-A9PB-01	BLCA	1	Illumina HiSeq 2000	37229168	N
TCGA-UY-A9PD-01	BLCA	1	Illumina HiSeq 2000	28588020	N
TCGA-UY-A9PE-01	BLCA	1	Illumina HiSeq 2000	25912928	N
TCGA-UY-A9PF-01	BLCA	1	Illumina HiSeq 2000	27035232	N
TCGA-UY-A9PH-01	BLCA	1	Illumina HiSeq 2000	26593668	N
TCGA-XF-A8HB-01	BLCA	1	Illumina HiSeq 2000	57481912	N
TCGA-XF-A8HC-01	BLCA	1	Illumina HiSeq 2000	35492680	N
TCGA-XF-A8HD-01	BLCA	1	Illumina HiSeq 2000	57601536	N
TCGA-XF-A8HE-01	BLCA	1	Illumina HiSeq 2000	45249512	N
TCGA-XF-A8HF-01	BLCA	1	Illumina HiSeq 2000	45120896	N
TCGA-XF-A8HG-01	BLCA	1	Illumina HiSeq 2000	41665676	N
TCGA-XF-A8HH-01	BLCA	1	Illumina HiSeq 2000	40644104	N
TCGA-XF-A8HI-01	BLCA	1	Illumina HiSeq 2000	42192252	N
TCGA-XF-A9SH-01	BLCA	1	Illumina HiSeq 2000	26847868	N
TCGA-XF-A9SI-01	BLCA	1	Illumina HiSeq 2000	42378104	N
TCGA-XF-A9SJ-01	BLCA	1	Illumina HiSeq 2000	43420856	N
TCGA-XF-A9SK-01	BLCA	1	Illumina HiSeq 2000	37202756	N
TCGA-XF-A9SL-01	BLCA	1	Illumina HiSeq 2000	42653688	N
TCGA-XF-A9SM-01	BLCA	1	Illumina HiSeq 2000	41171776	N
TCGA-XF-A9SP-01	BLCA	1	Illumina HiSeq 2000	40756544	N
TCGA-XF-A9ST-01	BLCA	1	Illumina HiSeq 2000	37850572	N
TCGA-XF-A9SU-01	BLCA	1	Illumina HiSeq 2000	33685064	N
TCGA-XF-A9SX-01	BLCA	1	Illumina HiSeq 2000	29779782	N
TCGA-XF-A9SY-01	BLCA	1	Illumina HiSeq 2000	35310808	N
TCGA-XF-A9SZ-01	BLCA	1	Illumina HiSeq 2000	37905568	N
TCGA-XF-A9T0-01	BLCA	1	Illumina HiSeq 2000	38350712	N
TCGA-XF-A9T4-01	BLCA	1	Illumina HiSeq 2000	75111640	N
TCGA-XF-A9T5-01	BLCA	1	Illumina HiSeq 2000	40728800	N
TCGA-XF-A9T6-01	BLCA	1	Illumina HiSeq 2000	40301592	N
TCGA-XF-A9T8-01	BLCA	1	Illumina HiSeq 2000	48395528	N
TCGA-XF-AAME-01	BLCA	1	Illumina HiSeq 2000	51800344	N
TCGA-XF-AAMG-01	BLCA	1	Illumina HiSeq 2000	40969776	N
TCGA-XF-AAMH-01	BLCA	1	Illumina HiSeq 2000	47127224	N
TCGA-XF-AAMJ-01	BLCA	1	Illumina HiSeq 2000	31809484	N
TCGA-XF-AAML-01	BLCA	1	Illumina HiSeq 2000	30771032	N
TCGA-XF-AAMQ-01	BLCA	1	Illumina HiSeq 2000	77331864	N
TCGA-XF-AAMR-01	BLCA	1	Illumina HiSeq 2000	101598512	N
TCGA-XF-AAMT-01	BLCA	1	Illumina HiSeq 2000	53712668	N
TCGA-XF-AAMW-01	BLCA	1	Illumina HiSeq 2000	27437256	N
TCGA-XF-AAMX-01	BLCA	1	Illumina HiSeq 2000	38205000	N
TCGA-XF-AAMY-01	BLCA	1	Illumina HiSeq 2000	27225400	N
TCGA-XF-AAN0-01	BLCA	1	Illumina HiSeq 2000	61839940	N
TCGA-XF-AAN1-01	BLCA	1	Illumina HiSeq 2000	30338932	N
TCGA-XF-AAN2-01	BLCA	1	Illumina HiSeq 2000	27973032	N
TCGA-XF-AAN3-01	BLCA	1	Illumina HiSeq 2000	116608176	N
TCGA-XF-AAN4-01	BLCA	1	Illumina HiSeq 2000	31992636	N
TCGA-XF-AAN8-01	BLCA	1	Illumina HiSeq 2000	29081466	N
TCGA-YC-A89H-01	BLCA	1	Illumina HiSeq 2000	47132956	N
TCGA-YC-A8S6-01	BLCA	1	Illumina HiSeq 2000	31048332	N
TCGA-YC-A9TC-01	BLCA	1	Illumina HiSeq 2000	49294728	N
TCGA-YF-AA3L-01	BLCA	1	Illumina HiSeq 2000	42461276	N
TCGA-YF-AA3M-01	BLCA	1	Illumina HiSeq 2000	28397976	N
TCGA-ZF-A9R0-01	BLCA	1	Illumina HiSeq 2000	35517232	N
TCGA-ZF-A9R1-01	BLCA	1	Illumina HiSeq 2000	42812520	N
TCGA-ZF-A9R2-01	BLCA	1	Illumina HiSeq 2000	37867992	N
TCGA-ZF-A9R3-01	BLCA	1	Illumina HiSeq 2000	53378228	N
TCGA-ZF-A9R4-01	BLCA	1	Illumina HiSeq 2000	49384984	N
TCGA-ZF-A9R5-01	BLCA	1	Illumina HiSeq 2000	43453072	N
TCGA-ZF-A9R7-01	BLCA	1	Illumina HiSeq 2000	29654168	N
TCGA-ZF-A9R9-01	BLCA	1	Illumina HiSeq 2000	30935298	N
TCGA-ZF-A9RC-01	BLCA	1	Illumina HiSeq 2000	35470860	N
TCGA-ZF-A9RE-01	BLCA	1	Illumina HiSeq 2000	38793772	N
TCGA-ZF-A9RF-01	BLCA	1	Illumina HiSeq 2000	45155080	N
TCGA-ZF-A9RL-01	BLCA	1	Illumina HiSeq 2000	37949336	N
TCGA-ZF-A9RM-01	BLCA	1	Illumina HiSeq 2000	47050176	N
TCGA-ZF-A9RN-01	BLCA	1	Illumina HiSeq 2000	40548636	N
TCGA-ZF-AA4N-01	BLCA	1	Illumina HiSeq 2000	37000104	N
TCGA-ZF-AA4R-01	BLCA	1	Illumina HiSeq 2000	34531708	N
TCGA-ZF-AA4T-01	BLCA	1	Illumina HiSeq 2000	38452608	N
TCGA-ZF-AA4U-01	BLCA	1	Illumina HiSeq 2000	40960032	N
TCGA-ZF-AA4V-01	BLCA	1	Illumina HiSeq 2000	52888192	N
TCGA-ZF-AA4W-01	BLCA	1	Illumina HiSeq 2000	37058596	N
TCGA-ZF-AA4X-01	BLCA	1	Illumina HiSeq 2000	46821548	N
TCGA-ZF-AA51-01	BLCA	1	Illumina HiSeq 2000	30954816	N
TCGA-ZF-AA52-01	BLCA	1	Illumina HiSeq 2000	35923504	N
TCGA-ZF-AA53-01	BLCA	1	Illumina HiSeq 2000	33795576	N
TCGA-ZF-AA54-01	BLCA	1	Illumina HiSeq 2000	39530000	N
TCGA-ZF-AA56-01	BLCA	1	Illumina HiSeq 2000	46849336	N
TCGA-ZF-AA58-01	BLCA	1	Illumina HiSeq 2000	48841484	N
TCGA-ZF-AA5H-01	BLCA	1	Illumina HiSeq 2000	67184984	N
TCGA-ZF-AA5P-01	BLCA	1	Illumina HiSeq 2000	42218832	N
TCGA-A1-A0SB-01	BRCA Basal	1	Illumina HiSeq 2000	46564736	Y
TCGA-A1-A0SK-01	BRCA Basal	1	Illumina HiSeq 2000	63147732	Y
TCGA-A1-A0SO-01	BRCA Basal	1	Illumina HiSeq 2000	67343960	N
TCGA-A1-A0SP-01	BRCA Basal	1	Illumina HiSeq 2000	57324312	Y
TCGA-A2-A04P-01	BRCA Basal	1	Illumina HiSeq 2000	53124104	Y
TCGA-A2-A04Q-01	BRCA Basal	1	Illumina HiSeq 2000	56630900	Y
TCGA-A2-A04T-01	BRCA Basal	1	Illumina HiSeq 2000	62897096	Y
TCGA-A2-A04U-01	BRCA Basal	1	Illumina HiSeq 2000	41388112	Y
TCGA-A2-A0CM-01	BRCA Basal	1	Illumina HiSeq 2000	41592184	Y
TCGA-A2-A0D0-01	BRCA Basal	1	Illumina HiSeq 2000	52657860	Y
TCGA-A2-A0D2-01	BRCA Basal	1	Illumina HiSeq 2000	53653372	Y
TCGA-A2-A0ST-01	BRCA Basal	1	Illumina HiSeq 2000	48739564	Y
TCGA-A2-A0SX-01	BRCA Basal	1	Illumina HiSeq 2000	62399672	Y
TCGA-A2-A0T0-01	BRCA Basal	1	Illumina HiSeq 2000	63526200	Y
TCGA-A2-A0T2-01	BRCA Basal	1	Illumina HiSeq 2000	53774096	Y
TCGA-A2-A0YE-01	BRCA Basal	1	Illumina HiSeq 2000	62862788	Y
TCGA-A2-A0YJ-01	BRCA Basal	1	Illumina HiSeq 2000	50118840	Y
TCGA-A2-A0YM-01	BRCA Basal	1	Illumina HiSeq 2000	66173768	Y
TCGA-A2-A1G1-01	BRCA Basal	1	Illumina HiSeq 2000	79480768	Y
TCGA-A2-A25F-01	BRCA Basal	1	Illumina HiSeq 2000	80535176	Y
TCGA-A2-A3XS-01	BRCA Basal	1	Illumina HiSeq 2000	62086424	Y
TCGA-A2-A3XT-01	BRCA Basal	1	Illumina HiSeq 2000	66807000	Y
TCGA-A2-A3XU-01	BRCA Basal	1	Illumina HiSeq 2000	60437348	Y
TCGA-A2-A3XX-01	BRCA Basal	1	Illumina HiSeq 2000	61426320	Y
TCGA-A2-A3XY-01	BRCA Basal	1	Illumina HiSeq 2000	77548536	Y
TCGA-A2-A3Y0-01	BRCA Basal	1	Illumina HiSeq 2000	63893580	Y
TCGA-A2-A4RX-01	BRCA Basal	1	Illumina HiSeq 2000	33534800	Y
TCGA-A2-A4S1-01	BRCA Basal	1	Illumina HiSeq 2000	33540136	Y
TCGA-A7-A0CE-01	BRCA Basal	1	Illumina HiSeq 2000	61174156	Y
TCGA-A7-A0DA-01	BRCA Basal	1	Illumina HiSeq 2000	62834752	Y
TCGA-A7-A13D-01	BRCA Basal	1	Illumina HiSeq 2000	56402196	Y
TCGA-A7-A13E-01	BRCA Basal	1	Illumina HiSeq 2000	46021668	Y
TCGA-A7-A26G-01	BRCA Basal	1	Illumina HiSeq 2000	83818016	Y
TCGA-A7-A26I-01	BRCA Basal	1	Illumina HiSeq 2000	105094376	Y
TCGA-A7-A4SD-01	BRCA Basal	1	Illumina HiSeq 2000	40388840	Y
TCGA-A7-A4SE-01	BRCA Basal	1	Illumina HiSeq 2000	33928464	Y
TCGA-A7-A5ZV-01	BRCA Basal	1	Illumina HiSeq 2000	34765056	Y
TCGA-A7-A6VV-01	BRCA Basal	1	Illumina HiSeq 2000	57012980	N
TCGA-A7-A6VW-01	BRCA Basal	1	Illumina HiSeq 2000	47745692	N
TCGA-A7-A6VY-01	BRCA Basal	1	Illumina HiSeq 2000	59029252	N
TCGA-A8-A07O-01	BRCA Basal	1	Illumina HiSeq 2000	69323024	Y
TCGA-A8-A07R-01	BRCA Basal	1	Illumina HiSeq 2000	70179448	Y
TCGA-A8-A07U-01	BRCA Basal	1	Illumina HiSeq 2000	53480720	Y
TCGA-A8-A08R-01	BRCA Basal	1	Illumina HiSeq 2000	66098364	Y
TCGA-AC-A2BK-01	BRCA Basal	1	Illumina HiSeq 2000	56915524	Y
TCGA-AC-A2QH-01	BRCA Basal	1	Illumina HiSeq 2000	81603624	Y
TCGA-AC-A2QJ-01	BRCA Basal	1	Illumina HiSeq 2000	52909584	Y
TCGA-AC-A62X-01	BRCA Basal	1	Illumina HiSeq 2000	48568512	Y
TCGA-AC-A6IW-01	BRCA Basal	1	Illumina HiSeq 2000	66965220	N
TCGA-AC-A7VC-01	BRCA Basal	1	Illumina HiSeq 2000	42347252	N
TCGA-AC-A8OQ-01	BRCA Basal	1	Illumina HiSeq 2000	40022424	N
TCGA-AN-A04D-01	BRCA Basal	1	Illumina HiSeq 2000	70534400	Y
TCGA-AN-A0AL-01	BRCA Basal	1	Illumina HiSeq 2000	53289656	Y
TCGA-AN-A0AR-01	BRCA Basal	1	Illumina HiSeq 2000	61381568	Y
TCGA-AN-A0AT-01	BRCA Basal	1	Illumina HiSeq 2000	71939656	Y
TCGA-AN-A0FJ-01	BRCA Basal	1	Illumina HiSeq 2000	32554106	Y
TCGA-AN-A0FL-01	BRCA Basal	1	Illumina HiSeq 2000	51978976	Y
TCGA-AN-A0FX-01	BRCA Basal	1	Illumina HiSeq 2000	64699240	Y
TCGA-AN-A0XU-01	BRCA Basal	1	Illumina HiSeq 2000	57755908	Y
TCGA-AO-A03U-01	BRCA Basal	1	Illumina HiSeq 2000	78245824	Y
TCGA-AO-A0J4-01	BRCA Basal	1	Illumina HiSeq 2000	83389560	Y
TCGA-AO-A0J6-01	BRCA Basal	1	Illumina HiSeq 2000	78766856	Y
TCGA-AO-A0JL-01	BRCA Basal	1	Illumina HiSeq 2000	45260048	Y
TCGA-AO-A124-01	BRCA Basal	1	Illumina HiSeq 2000	70929744	Y
TCGA-AO-A128-01	BRCA Basal	1	Illumina HiSeq 2000	72200408	Y
TCGA-AO-A129-01	BRCA Basal	1	Illumina HiSeq 2000	54587088	Y
TCGA-AO-A12F-01	BRCA Basal	1	Illumina HiSeq 2000	62056016	Y
TCGA-AO-A1KR-01	BRCA Basal	1	Illumina HiSeq 2000	37857016	Y
TCGA-AQ-A04J-01	BRCA Basal	1	Illumina HiSeq 2000	68523744	Y
TCGA-AQ-A54N-01	BRCA Basal	1	Illumina HiSeq 2000	30963464	Y
TCGA-AR-A0TP-01	BRCA Basal	1	Illumina HiSeq 2000	60869680	N
TCGA-AR-A0TS-01	BRCA Basal	1	Illumina HiSeq 2000	58966952	Y
TCGA-AR-A0U0-01	BRCA Basal	1	Illumina HiSeq 2000	48821596	Y
TCGA-AR-A0U4-01	BRCA Basal	1	Illumina HiSeq 2000	57354976	N
TCGA-AR-A1AH-01	BRCA Basal	1	Illumina HiSeq 2000	57747372	Y
TCGA-AR-A1AI-01	BRCA Basal	1	Illumina HiSeq 2000	57087576	Y
TCGA-AR-A1AJ-01	BRCA Basal	1	Illumina HiSeq 2000	49759168	Y
TCGA-AR-A1AO-01	BRCA Basal	1	Illumina HiSeq 2000	64949104	Y
TCGA-AR-A1AQ-01	BRCA Basal	1	Illumina HiSeq 2000	39538512	Y
TCGA-AR-A1AR-01	BRCA Basal	1	Illumina HiSeq 2000	79483328	Y
TCGA-AR-A1AY-01	BRCA Basal	1	Illumina HiSeq 2000	53053112	Y
TCGA-AR-A24Q-01	BRCA Basal	1	Illumina HiSeq 2000	73425208	Y
TCGA-AR-A251-01	BRCA Basal	1	Illumina HiSeq 2000	102462512	Y
TCGA-AR-A256-01	BRCA Basal	1	Illumina HiSeq 2000	66713368	Y
TCGA-AR-A2LR-01	BRCA Basal	1	Illumina HiSeq 2000	42273248	Y
TCGA-AR-A5QQ-01	BRCA Basal	1	Illumina HiSeq 2000	45233232	Y
TCGA-B6-A0I1-01	BRCA Basal	1	Illumina HiSeq 2000	68115544	Y
TCGA-B6-A0I2-01	BRCA Basal	1	Illumina HiSeq 2000	51123564	Y
TCGA-B6-A0IJ-01	BRCA Basal	1	Illumina HiSeq 2000	75465744	Y
TCGA-B6-A0IQ-01	BRCA Basal	1	Illumina HiSeq 2000	72318704	Y
TCGA-B6-A0RE-01	BRCA Basal	1	Illumina HiSeq 2000	51791580	Y
TCGA-B6-A0RT-01	BRCA Basal	1	Illumina HiSeq 2000	59776248	Y
TCGA-B6-A0RU-01	BRCA Basal	1	Illumina HiSeq 2000	54942156	Y
TCGA-B6-A0WX-01	BRCA Basal	1	Illumina HiSeq 2000	56900484	Y
TCGA-B6-A0X1-01	BRCA Basal	1	Illumina HiSeq 2000	34311268	Y
TCGA-B6-A1KF-01	BRCA Basal	1	Illumina HiSeq 2000	45642808	Y
TCGA-B6-A3ZX-01	BRCA Basal	1	Illumina HiSeq 2000	58382508	Y
TCGA-B6-A400-01	BRCA Basal	1	Illumina HiSeq 2000	70224256	Y
TCGA-B6-A402-01	BRCA Basal	1	Illumina HiSeq 2000	53843480	Y
TCGA-B6-A409-01	BRCA Basal	1	Illumina HiSeq 2000	67962328	Y
TCGA-BH-A0AV-01	BRCA Basal	1	Illumina HiSeq 2000	67430112	Y
TCGA-BH-A0B3-01	BRCA Basal	1	Illumina HiSeq 2000	56170544	Y
TCGA-BH-A0B9-01	BRCA Basal	1	Illumina HiSeq 2000	94143304	Y
TCGA-BH-A0BG-01	BRCA Basal	1	Illumina HiSeq 2000	67219536	Y
TCGA-BH-A0BL-01	BRCA Basal	1	Illumina HiSeq 2000	66671716	Y
TCGA-BH-A0BW-01	BRCA Basal	1	Illumina HiSeq 2000	52407592	Y
TCGA-BH-A0DL-01	BRCA Basal	1	Illumina HiSeq 2000	69050896	Y
TCGA-BH-A0E0-01	BRCA Basal	1	Illumina HiSeq 2000	37913584	Y
TCGA-BH-A0E6-01	BRCA Basal	1	Illumina HiSeq 2000	51140364	Y
TCGA-BH-A0RX-01	BRCA Basal	1	Illumina HiSeq 2000	47249988	Y
TCGA-BH-A0WA-01	BRCA Basal	1	Illumina HiSeq 2000	57757416	Y
TCGA-BH-A18G-01	BRCA Basal	1	Illumina HiSeq 2000	38982728	Y
TCGA-BH-A18Q-01	BRCA Basal	1	Illumina HiSeq 2000	46859016	Y
TCGA-BH-A18T-01	BRCA Basal	1	Illumina HiSeq 2000	67304144	Y
TCGA-BH-A18V-01	BRCA Basal	1	Illumina HiSeq 2000	60842964	Y
TCGA-BH-A18V-06	BRCA Basal	6	Illumina HiSeq 2000	72150688	Y
TCGA-BH-A1F0-01	BRCA Basal	1	Illumina HiSeq 2000	91302528	Y
TCGA-BH-A1F6-01	BRCA Basal	1	Illumina HiSeq 2000	41761428	Y
TCGA-BH-A1FC-01	BRCA Basal	1	Illumina HiSeq 2000	65803652	Y
TCGA-BH-A5IZ-01	BRCA Basal	1	Illumina HiSeq 2000	47128148	Y
TCGA-BH-A6R9-01	BRCA Basal	1	Illumina HiSeq 2000	59734012	N
TCGA-C8-A12K-01	BRCA Basal	1	Illumina HiSeq 2000	65428308	Y
TCGA-C8-A12V-01	BRCA Basal	1	Illumina HiSeq 2000	48154220	Y
TCGA-C8-A134-01	BRCA Basal	1	Illumina HiSeq 2000	90096048	Y
TCGA-C8-A1HJ-01	BRCA Basal	1	Illumina HiSeq 2000	69140456	Y
TCGA-C8-A27B-01	BRCA Basal	1	Illumina HiSeq 2000	76601328	Y
TCGA-D8-A142-01	BRCA Basal	1	Illumina HiSeq 2000	81508720	Y
TCGA-D8-A143-01	BRCA Basal	1	Illumina HiSeq 2000	51270808	Y
TCGA-D8-A147-01	BRCA Basal	1	Illumina HiSeq 2000	56360024	Y
TCGA-D8-A1JL-01	BRCA Basal	1	Illumina HiSeq 2000	79855648	Y
TCGA-D8-A1JM-01	BRCA Basal	1	Illumina HiSeq 2000	71099072	Y
TCGA-D8-A1XK-01	BRCA Basal	1	Illumina HiSeq 2000	71500648	Y
TCGA-D8-A1XQ-01	BRCA Basal	1	Illumina HiSeq 2000	67259448	Y
TCGA-D8-A1XW-01	BRCA Basal	1	Illumina HiSeq 2000	69022824	Y
TCGA-D8-A27F-01	BRCA Basal	1	Illumina HiSeq 2000	73819672	Y
TCGA-D8-A27H-01	BRCA Basal	1	Illumina HiSeq 2000	64509576	Y
TCGA-D8-A27M-01	BRCA Basal	1	Illumina HiSeq 2000	66250872	Y
TCGA-E2-A14N-01	BRCA Basal	1	Illumina HiSeq 2000	48261544	Y
TCGA-E2-A14R-01	BRCA Basal	1	Illumina HiSeq 2000	47098684	Y
TCGA-E2-A14X-01	BRCA Basal	1	Illumina HiSeq 2000	86236784	Y
TCGA-E2-A14Y-01	BRCA Basal	1	Illumina HiSeq 2000	41782992	Y
TCGA-E2-A150-01	BRCA Basal	1	Illumina HiSeq 2000	51414224	Y
TCGA-E2-A158-01	BRCA Basal	1	Illumina HiSeq 2000	61009284	Y
TCGA-E2-A159-01	BRCA Basal	1	Illumina HiSeq 2000	55037784	Y
TCGA-E2-A1AZ-01	BRCA Basal	1	Illumina HiSeq 2000	25834602	Y
TCGA-E2-A1B6-01	BRCA Basal	1	Illumina HiSeq 2000	91162768	Y
TCGA-E2-A1II-01	BRCA Basal	1	Illumina HiSeq 2000	35106252	Y
TCGA-E2-A1LG-01	BRCA Basal	1	Illumina HiSeq 2000	70931200	Y
TCGA-E2-A1LH-01	BRCA Basal	1	Illumina HiSeq 2000	32543244	Y
TCGA-E2-A1LI-01	BRCA Basal	1	Illumina HiSeq 2000	71297104	Y
TCGA-E2-A1LK-01	BRCA Basal	1	Illumina HiSeq 2000	35466596	Y
TCGA-E2-A1LL-01	BRCA Basal	1	Illumina HiSeq 2000	37493944	Y
TCGA-E2-A573-01	BRCA Basal	1	Illumina HiSeq 2000	44176848	Y
TCGA-E2-A574-01	BRCA Basal	1	Illumina HiSeq 2000	42096596	Y
TCGA-E9-A1N8-01	BRCA Basal	1	Illumina HiSeq 2000	41999392	Y
TCGA-E9-A1NC-01	BRCA Basal	1	Illumina HiSeq 2000	50291296	Y
TCGA-E9-A1ND-01	BRCA Basal	1	Illumina HiSeq 2000	42093532	Y
TCGA-E9-A22G-01	BRCA Basal	1	Illumina HiSeq 2000	68016376	Y
TCGA-E9-A243-01	BRCA Basal	1	Illumina HiSeq 2000	97629216	Y
TCGA-E9-A244-01	BRCA Basal	1	Illumina HiSeq 2000	66134240	Y
TCGA-E9-A3QA-01	BRCA Basal	1	Illumina HiSeq 2000	64669824	Y
TCGA-E9-A5FL-01	BRCA Basal	1	Illumina HiSeq 2000	40666108	Y
TCGA-EW-A1OW-01	BRCA Basal	1	Illumina HiSeq 2000	40573060	N
TCGA-EW-A1P4-01	BRCA Basal	1	Illumina HiSeq 2000	56672136	Y
TCGA-EW-A1P7-01	BRCA Basal	1	Illumina HiSeq 2000	49770620	Y
TCGA-EW-A1P8-01	BRCA Basal	1	Illumina HiSeq 2000	55382052	Y
TCGA-EW-A1PB-01	BRCA Basal	1	Illumina HiSeq 2000	62350260	Y
TCGA-EW-A1PH-01	BRCA Basal	1	Illumina HiSeq 2000	59436284	Y
TCGA-EW-A3U0-01	BRCA Basal	1	Illumina HiSeq 2000	49950516	Y
TCGA-EW-A6SB-01	BRCA Basal	1	Illumina HiSeq 2000	36965616	N
TCGA-GI-A2C9-01	BRCA Basal	1	Illumina HiSeq 2000	62610376	Y
TCGA-GM-A2DF-01	BRCA Basal	1	Illumina HiSeq 2000	47876172	Y
TCGA-GM-A3XL-01	BRCA Basal	1	Illumina HiSeq 2000	60929060	Y
TCGA-HN-A2NL-01	BRCA Basal	1	Illumina HiSeq 2000	59426012	Y
TCGA-LL-A441-01	BRCA Basal	1	Illumina HiSeq 2000	60871104	Y
TCGA-LL-A5YP-01	BRCA Basal	1	Illumina HiSeq 2000	45076216	Y
TCGA-LL-A6FR-01	BRCA Basal	1	Illumina HiSeq 2000	39134012	N
TCGA-LL-A73Y-01	BRCA Basal	1	Illumina HiSeq 2000	58329076	N
TCGA-LL-A8F5-01	BRCA Basal	1	Illumina HiSeq 2000	45127884	N
TCGA-OL-A5D7-01	BRCA Basal	1	Illumina HiSeq 2000	41668184	Y
TCGA-OL-A5RW-01	BRCA Basal	1	Illumina HiSeq 2000	43704252	Y
TCGA-OL-A5S0-01	BRCA Basal	1	Illumina HiSeq 2000	40520084	Y
TCGA-OL-A66I-01	BRCA Basal	1	Illumina HiSeq 2000	47675940	Y
TCGA-OL-A6VO-01	BRCA Basal	1	Illumina HiSeq 2000	54614596	N
TCGA-PL-A8LV-01	BRCA Basal	1	Illumina HiSeq 2000	52602700	N
TCGA-PL-A8LZ-01	BRCA Basal	1	Illumina HiSeq 2000	44108340	N
TCGA-S3-AA0Z-01	BRCA Basal	1	Illumina HiSeq 2000	57706920	N
TCGA-S3-AA10-01	BRCA Basal	1	Illumina HiSeq 2000	47921188	N
TCGA-S3-AA15-01	BRCA Basal	1	Illumina HiSeq 2000	35442024	N
TCGA-3C-AALI-01	BRCA Her2	1	Illumina HiSeq 2000	37296212	N
TCGA-A1-A0SI-01	BRCA Her2	1	Illumina HiSeq 2000	72317984	Y
TCGA-A2-A04W-01	BRCA Her2	1	Illumina HiSeq 2000	45426068	Y
TCGA-A2-A04X-01	BRCA Her2	1	Illumina HiSeq 2000	60566856	Y
TCGA-A2-A0CL-01	BRCA Her2	1	Illumina HiSeq 2000	50979644	Y
TCGA-A2-A0CX-01	BRCA Her2	1	Illumina HiSeq 2000	55850008	Y
TCGA-A2-A0D1-01	BRCA Her2	1	Illumina HiSeq 2000	49337648	Y
TCGA-A2-A0EQ-01	BRCA Her2	1	Illumina HiSeq 2000	51931232	Y
TCGA-A2-A0EY-01	BRCA Her2	1	Illumina HiSeq 2000	56364872	Y
TCGA-A2-A0SW-01	BRCA Her2	1	Illumina HiSeq 2000	49670664	Y
TCGA-A2-A0T1-01	BRCA Her2	1	Illumina HiSeq 2000	62966384	Y
TCGA-A2-A3XV-01	BRCA Her2	1	Illumina HiSeq 2000	62084532	Y
TCGA-A2-A3XZ-01	BRCA Her2	1	Illumina HiSeq 2000	59140488	Y
TCGA-A7-A26F-01	BRCA Her2	1	Illumina HiSeq 2000	86399016	Y
TCGA-A7-A56D-01	BRCA Her2	1	Illumina HiSeq 2000	39052708	Y
TCGA-A8-A06R-01	BRCA Her2	1	Illumina HiSeq 2000	57251232	Y
TCGA-A8-A075-01	BRCA Her2	1	Illumina HiSeq 2000	57184216	Y
TCGA-A8-A07B-01	BRCA Her2	1	Illumina HiSeq 2000	25040464	Y
TCGA-A8-A07I-01	BRCA Her2	1	Illumina HiSeq 2000	46217992	Y
TCGA-A8-A084-01	BRCA Her2	1	Illumina HiSeq 2000	51721080	Y
TCGA-A8-A08L-01	BRCA Her2	1	Illumina HiSeq 2000	62193576	Y
TCGA-A8-A08X-01	BRCA Her2	1	Illumina HiSeq 2000	38686868	Y
TCGA-A8-A094-01	BRCA Her2	1	Illumina HiSeq 2000	31987776	Y
TCGA-A8-A09G-01	BRCA Her2	1	Illumina HiSeq 2000	68946344	Y
TCGA-A8-A09X-01	BRCA Her2	1	Illumina HiSeq 2000	51642488	Y
TCGA-A8-A0A7-01	BRCA Her2	1	Illumina HiSeq 2000	57105640	Y
TCGA-AC-A23H-01	BRCA Her2	1	Illumina HiSeq 2000	69491200	Y
TCGA-AC-A3W5-01	BRCA Her2	1	Illumina HiSeq 2000	53097092	Y
TCGA-AC-A5EH-01	BRCA Her2	1	Illumina HiSeq 2000	50791040	Y
TCGA-AN-A04C-01	BRCA Her2	1	Illumina HiSeq 2000	65570944	Y
TCGA-AN-A0AM-01	BRCA Her2	1	Illumina HiSeq 2000	66381788	Y
TCGA-AN-A0AS-01	BRCA Her2	1	Illumina HiSeq 2000	50273848	Y
TCGA-AN-A0FT-01	BRCA Her2	1	Illumina HiSeq 2000	60338912	Y
TCGA-AN-A0FV-01	BRCA Her2	1	Illumina HiSeq 2000	58800000	Y
TCGA-AO-A03N-01	BRCA Her2	1	Illumina HiSeq 2000	54022748	Y
TCGA-AO-A0J2-01	BRCA Her2	1	Illumina HiSeq 2000	73883168	Y
TCGA-AO-A0JE-01	BRCA Her2	1	Illumina HiSeq 2000	56147792	Y
TCGA-AO-A12D-01	BRCA Her2	1	Illumina HiSeq 2000	48543400	Y
TCGA-AQ-A04L-01	BRCA Her2	1	Illumina HiSeq 2000	57998156	Y
TCGA-AQ-A0Y5-01	BRCA Her2	1	Illumina HiSeq 2000	63591088	Y
TCGA-AR-A0TX-01	BRCA Her2	1	Illumina HiSeq 2000	61483624	Y
TCGA-AR-A24U-01	BRCA Her2	1	Illumina HiSeq 2000	63850412	Y
TCGA-AR-A254-01	BRCA Her2	1	Illumina HiSeq 2000	75835040	Y
TCGA-AR-A2LH-01	BRCA Her2	1	Illumina HiSeq 2000	36710996	Y
TCGA-B6-A0I9-01	BRCA Her2	1	Illumina HiSeq 2000	65580288	Y
TCGA-B6-A0IG-01	BRCA Her2	1	Illumina HiSeq 2000	70644632	Y
TCGA-B6-A0IK-01	BRCA Her2	1	Illumina HiSeq 2000	34989960	Y
TCGA-B6-A0RH-01	BRCA Her2	1	Illumina HiSeq 2000	69522464	Y
TCGA-B6-A0RS-01	BRCA Her2	1	Illumina HiSeq 2000	69427184	N
TCGA-BH-A0AW-01	BRCA Her2	1	Illumina HiSeq 2000	40303768	Y
TCGA-BH-A0B7-01	BRCA Her2	1	Illumina HiSeq 2000	58593400	Y
TCGA-BH-A0BF-01	BRCA Her2	1	Illumina HiSeq 2000	55598692	Y
TCGA-BH-A0BR-01	BRCA Her2	1	Illumina HiSeq 2000	50485512	Y
TCGA-BH-A0BZ-01	BRCA Her2	1	Illumina HiSeq 2000	67198368	Y
TCGA-BH-A0C0-01	BRCA Her2	1	Illumina HiSeq 2000	42216068	Y
TCGA-BH-A0DZ-01	BRCA Her2	1	Illumina HiSeq 2000	25452400	Y
TCGA-BH-A0EE-01	BRCA Her2	1	Illumina HiSeq 2000	67572896	Y
TCGA-BH-A0GY-01	BRCA Her2	1	Illumina HiSeq 2000	46073520	Y
TCGA-BH-A0HY-01	BRCA Her2	1	Illumina HiSeq 2000	60740352	Y
TCGA-BH-A18P-01	BRCA Her2	1	Illumina HiSeq 2000	50795092	Y
TCGA-BH-A1EN-01	BRCA Her2	1	Illumina HiSeq 2000	67609744	Y
TCGA-BH-A1EV-01	BRCA Her2	1	Illumina HiSeq 2000	56568000	Y
TCGA-BH-A1EX-01	BRCA Her2	1	Illumina HiSeq 2000	85527792	Y
TCGA-BH-A1FU-01	BRCA Her2	1	Illumina HiSeq 2000	47495956	Y
TCGA-BH-A202-01	BRCA Her2	1	Illumina HiSeq 2000	86410928	Y
TCGA-BH-A203-01	BRCA Her2	1	Illumina HiSeq 2000	61678304	Y
TCGA-BH-A208-01	BRCA Her2	1	Illumina HiSeq 2000	62266840	Y
TCGA-C8-A12L-01	BRCA Her2	1	Illumina HiSeq 2000	51112360	Y
TCGA-C8-A12P-01	BRCA Her2	1	Illumina HiSeq 2000	55634872	Y
TCGA-C8-A12Q-01	BRCA Her2	1	Illumina HiSeq 2000	68676176	Y
TCGA-C8-A12T-01	BRCA Her2	1	Illumina HiSeq 2000	52089536	Y
TCGA-C8-A12Z-01	BRCA Her2	1	Illumina HiSeq 2000	46644352	Y
TCGA-C8-A130-01	BRCA Her2	1	Illumina HiSeq 2000	54925048	Y
TCGA-C8-A131-01	BRCA Her2	1	Illumina HiSeq 2000	48189076	Y
TCGA-C8-A135-01	BRCA Her2	1	Illumina HiSeq 2000	49761088	Y
TCGA-C8-A137-01	BRCA Her2	1	Illumina HiSeq 2000	39267368	Y
TCGA-C8-A138-01	BRCA Her2	1	Illumina HiSeq 2000	45595260	Y
TCGA-C8-A1HF-01	BRCA Her2	1	Illumina HiSeq 2000	71550872	Y
TCGA-C8-A1HK-01	BRCA Her2	1	Illumina HiSeq 2000	39938984	Y
TCGA-C8-A26X-01	BRCA Her2	1	Illumina HiSeq 2000	52597952	Y
TCGA-C8-A26Y-01	BRCA Her2	1	Illumina HiSeq 2000	69408096	Y
TCGA-C8-A275-01	BRCA Her2	1	Illumina HiSeq 2000	70488624	Y
TCGA-C8-A278-01	BRCA Her2	1	Illumina HiSeq 2000	65474044	Y
TCGA-C8-A8HP-01	BRCA Her2	1	Illumina HiSeq 2000	36200952	N
TCGA-D8-A13Z-01	BRCA Her2	1	Illumina HiSeq 2000	73029288	Y
TCGA-D8-A1J8-01	BRCA Her2	1	Illumina HiSeq 2000	71149992	Y
TCGA-D8-A1J9-01	BRCA Her2	1	Illumina HiSeq 2000	83966832	Y
TCGA-D8-A1JA-01	BRCA Her2	1	Illumina HiSeq 2000	76844656	Y
TCGA-D8-A1JF-01	BRCA Her2	1	Illumina HiSeq 2000	76469992	Y
TCGA-D8-A1JG-01	BRCA Her2	1	Illumina HiSeq 2000	80529968	Y
TCGA-D8-A1JJ-01	BRCA Her2	1	Illumina HiSeq 2000	69250216	Y
TCGA-D8-A1JK-01	BRCA Her2	1	Illumina HiSeq 2000	45306848	Y
TCGA-D8-A1JN-01	BRCA Her2	1	Illumina HiSeq 2000	38861056	Y
TCGA-D8-A1XJ-01	BRCA Her2	1	Illumina HiSeq 2000	73261216	Y
TCGA-D8-A1XT-01	BRCA Her2	1	Illumina HiSeq 2000	76331232	Y
TCGA-D8-A27N-01	BRCA Her2	1	Illumina HiSeq 2000	65680944	Y
TCGA-E2-A14P-01	BRCA Her2	1	Illumina HiSeq 2000	52050764	Y
TCGA-E2-A14V-01	BRCA Her2	1	Illumina HiSeq 2000	62403324	Y
TCGA-E2-A152-01	BRCA Her2	1	Illumina HiSeq 2000	54881224	Y
TCGA-E2-A1B0-01	BRCA Her2	1	Illumina HiSeq 2000	113051552	Y
TCGA-E2-A1LB-01	BRCA Her2	1	Illumina HiSeq 2000	49465780	Y
TCGA-E2-A1LE-01	BRCA Her2	1	Illumina HiSeq 2000	51981004	Y
TCGA-E2-A9RU-01	BRCA Her2	1	Illumina HiSeq 2000	34227928	N
TCGA-E9-A1N6-01	BRCA Her2	1	Illumina HiSeq 2000	44722248	N
TCGA-E9-A1N9-01	BRCA Her2	1	Illumina HiSeq 2000	43955784	Y
TCGA-E9-A1RH-01	BRCA Her2	1	Illumina HiSeq 2000	70445328	Y
TCGA-E9-A248-01	BRCA Her2	1	Illumina HiSeq 2000	61689348	Y
TCGA-EW-A1OV-01	BRCA Her2	1	Illumina HiSeq 2000	39789668	Y
TCGA-EW-A1OZ-01	BRCA Her2	1	Illumina HiSeq 2000	66074112	Y
TCGA-EW-A2FR-01	BRCA Her2	1	Illumina HiSeq 2000	77789024	Y
TCGA-EW-A6S9-01	BRCA Her2	1	Illumina HiSeq 2000	54059232	N
TCGA-EW-A6SD-01	BRCA Her2	1	Illumina HiSeq 2000	50932392	N
TCGA-GM-A2DB-01	BRCA Her2	1	Illumina HiSeq 2000	33529966	Y
TCGA-GM-A2DD-01	BRCA Her2	1	Illumina HiSeq 2000	49714012	Y
TCGA-GM-A2DH-01	BRCA Her2	1	Illumina HiSeq 2000	68854568	Y
TCGA-JL-A3YW-01	BRCA Her2	1	Illumina HiSeq 2000	66355580	Y
TCGA-LD-A9QF-01	BRCA Her2	1	Illumina HiSeq 2000	46504800	N
TCGA-LL-A5YL-01	BRCA Her2	1	Illumina HiSeq 2000	49150896	Y
TCGA-LL-A5YN-01	BRCA Her2	1	Illumina HiSeq 2000	41960696	Y
TCGA-LL-A5YO-01	BRCA Her2	1	Illumina HiSeq 2000	37286992	Y
TCGA-LL-A73Z-01	BRCA Her2	1	Illumina HiSeq 2000	45502524	N
TCGA-LL-A740-01	BRCA Her2	1	Illumina HiSeq 2000	52091856	N
TCGA-OL-A5D6-01	BRCA Her2	1	Illumina HiSeq 2000	47029724	Y
TCGA-OL-A5RY-01	BRCA Her2	1	Illumina HiSeq 2000	39897840	Y
TCGA-OL-A5RZ-01	BRCA Her2	1	Illumina HiSeq 2000	42123712	Y
TCGA-OL-A66P-01	BRCA Her2	1	Illumina HiSeq 2000	37339444	N
TCGA-UU-A93S-01	BRCA Her2	1	Illumina HiSeq 2000	31350882	N
TCGA-3C-AALK-01	BRCA LumA	1	Illumina HiSeq 2000	52356104	N
TCGA-4H-AAAK-01	BRCA LumA	1	Illumina HiSeq 2000	47244960	N
TCGA-5L-AAT0-01	BRCA LumA	1	Illumina HiSeq 2000	34050668	N
TCGA-A1-A0SD-01	BRCA LumA	1	Illumina HiSeq 2000	60349120	Y
TCGA-A1-A0SE-01	BRCA LumA	1	Illumina HiSeq 2000	61171936	Y
TCGA-A1-A0SF-01	BRCA LumA	1	Illumina HiSeq 2000	48107168	Y
TCGA-A1-A0SG-01	BRCA LumA	1	Illumina HiSeq 2000	56599172	Y
TCGA-A1-A0SH-01	BRCA LumA	1	Illumina HiSeq 2000	68699792	Y
TCGA-A1-A0SJ-01	BRCA LumA	1	Illumina HiSeq 2000	58094440	Y
TCGA-A1-A0SM-01	BRCA LumA	1	Illumina HiSeq 2000	71238264	Y
TCGA-A2-A04N-01	BRCA LumA	1	Illumina HiSeq 2000	53100888	Y
TCGA-A2-A04V-01	BRCA LumA	1	Illumina HiSeq 2000	58559436	Y
TCGA-A2-A0CK-01	BRCA LumA	1	Illumina HiSeq 2000	50636036	Y
TCGA-A2-A0CO-01	BRCA LumA	1	Illumina HiSeq 2000	48747492	Y
TCGA-A2-A0CP-01	BRCA LumA	1	Illumina HiSeq 2000	35255900	Y
TCGA-A2-A0CQ-01	BRCA LumA	1	Illumina HiSeq 2000	62159376	Y
TCGA-A2-A0CR-01	BRCA LumA	1	Illumina HiSeq 2000	50973044	Y
TCGA-A2-A0CS-01	BRCA LumA	1	Illumina HiSeq 2000	45468464	Y
TCGA-A2-A0CV-01	BRCA LumA	1	Illumina HiSeq 2000	71094640	Y
TCGA-A2-A0D3-01	BRCA LumA	1	Illumina HiSeq 2000	60351968	Y
TCGA-A2-A0EM-01	BRCA LumA	1	Illumina HiSeq 2000	56866384	Y
TCGA-A2-A0EN-01	BRCA LumA	1	Illumina HiSeq 2000	69521008	Y
TCGA-A2-A0EO-01	BRCA LumA	1	Illumina HiSeq 2000	62150784	Y
TCGA-A2-A0EP-01	BRCA LumA	1	Illumina HiSeq 2000	65365916	Y
TCGA-A2-A0ES-01	BRCA LumA	1	Illumina HiSeq 2000	54295376	Y
TCGA-A2-A0EV-01	BRCA LumA	1	Illumina HiSeq 2000	58262568	Y
TCGA-A2-A0EW-01	BRCA LumA	1	Illumina HiSeq 2000	56092128	Y
TCGA-A2-A0EX-01	BRCA LumA	1	Illumina HiSeq 2000	50060000	Y
TCGA-A2-A0SU-01	BRCA LumA	1	Illumina HiSeq 2000	48340256	Y
TCGA-A2-A0SY-01	BRCA LumA	1	Illumina HiSeq 2000	62863100	Y
TCGA-A2-A0T4-01	BRCA LumA	1	Illumina HiSeq 2000	42287136	Y
TCGA-A2-A0T5-01	BRCA LumA	1	Illumina HiSeq 2000	58212808	Y
TCGA-A2-A0T6-01	BRCA LumA	1	Illumina HiSeq 2000	68272808	Y
TCGA-A2-A0T7-01	BRCA LumA	1	Illumina HiSeq 2000	68850080	Y
TCGA-A2-A0YC-01	BRCA LumA	1	Illumina HiSeq 2000	70378016	Y
TCGA-A2-A0YD-01	BRCA LumA	1	Illumina HiSeq 2000	62029072	Y
TCGA-A2-A0YI-01	BRCA LumA	1	Illumina HiSeq 2000	69714288	Y
TCGA-A2-A0YK-01	BRCA LumA	1	Illumina HiSeq 2000	54441080	Y
TCGA-A2-A0YL-01	BRCA LumA	1	Illumina HiSeq 2000	60257320	Y
TCGA-A2-A1FV-01	BRCA LumA	1	Illumina HiSeq 2000	71089728	Y
TCGA-A2-A1FZ-01	BRCA LumA	1	Illumina HiSeq 2000	46523364	Y
TCGA-A2-A1G0-01	BRCA LumA	1	Illumina HiSeq 2000	62915616	Y
TCGA-A2-A1G6-01	BRCA LumA	1	Illumina HiSeq 2000	56555712	Y
TCGA-A2-A259-01	BRCA LumA	1	Illumina HiSeq 2000	63928256	Y
TCGA-A2-A25A-01	BRCA LumA	1	Illumina HiSeq 2000	87271624	Y
TCGA-A2-A3KC-01	BRCA LumA	1	Illumina HiSeq 2000	53625792	Y
TCGA-A2-A3KD-01	BRCA LumA	1	Illumina HiSeq 2000	67457720	Y
TCGA-A2-A3XW-01	BRCA LumA	1	Illumina HiSeq 2000	63704192	Y
TCGA-A2-A4RW-01	BRCA LumA	1	Illumina HiSeq 2000	31749464	Y
TCGA-A2-A4RY-01	BRCA LumA	1	Illumina HiSeq 2000	37879744	Y
TCGA-A2-A4S2-01	BRCA LumA	1	Illumina HiSeq 2000	37713416	Y
TCGA-A7-A0CG-01	BRCA LumA	1	Illumina HiSeq 2000	54247252	Y
TCGA-A7-A0CH-01	BRCA LumA	1	Illumina HiSeq 2000	44519104	Y
TCGA-A7-A0D9-01	BRCA LumA	1	Illumina HiSeq 2000	52336780	Y
TCGA-A7-A0DB-01	BRCA LumA	1	Illumina HiSeq 2000	57798280	Y
TCGA-A7-A13G-01	BRCA LumA	1	Illumina HiSeq 2000	75759568	Y
TCGA-A7-A13H-01	BRCA LumA	1	Illumina HiSeq 2000	56132384	Y
TCGA-A7-A26E-01	BRCA LumA	1	Illumina HiSeq 2000	76458792	Y
TCGA-A7-A26H-01	BRCA LumA	1	Illumina HiSeq 2000	83855232	Y
TCGA-A7-A3IY-01	BRCA LumA	1	Illumina HiSeq 2000	58397248	Y
TCGA-A7-A3J1-01	BRCA LumA	1	Illumina HiSeq 2000	71896784	Y
TCGA-A7-A425-01	BRCA LumA	1	Illumina HiSeq 2000	53619668	Y
TCGA-A7-A426-01	BRCA LumA	1	Illumina HiSeq 2000	68527752	Y
TCGA-A7-A4SA-01	BRCA LumA	1	Illumina HiSeq 2000	37582000	Y
TCGA-A7-A4SB-01	BRCA LumA	1	Illumina HiSeq 2000	36065936	Y
TCGA-A7-A5ZW-01	BRCA LumA	1	Illumina HiSeq 2000	45624520	Y
TCGA-A7-A5ZX-01	BRCA LumA	1	Illumina HiSeq 2000	47602644	Y
TCGA-A8-A06P-01	BRCA LumA	1	Illumina HiSeq 2000	64728800	Y
TCGA-A8-A07E-01	BRCA LumA	1	Illumina HiSeq 2000	71773400	Y
TCGA-A8-A07F-01	BRCA LumA	1	Illumina HiSeq 2000	66174064	Y
TCGA-A8-A07G-01	BRCA LumA	1	Illumina HiSeq 2000	66704944	Y
TCGA-A8-A07J-01	BRCA LumA	1	Illumina HiSeq 2000	42810720	Y
TCGA-A8-A08A-01	BRCA LumA	1	Illumina HiSeq 2000	55727576	Y
TCGA-A8-A08C-01	BRCA LumA	1	Illumina HiSeq 2000	57861620	Y
TCGA-A8-A08H-01	BRCA LumA	1	Illumina HiSeq 2000	47860148	Y
TCGA-A8-A08O-01	BRCA LumA	1	Illumina HiSeq 2000	44907116	Y
TCGA-A8-A08T-01	BRCA LumA	1	Illumina HiSeq 2000	60037132	Y
TCGA-A8-A08Z-01	BRCA LumA	1	Illumina HiSeq 2000	60611960	Y
TCGA-A8-A093-01	BRCA LumA	1	Illumina HiSeq 2000	62463992	Y
TCGA-A8-A095-01	BRCA LumA	1	Illumina HiSeq 2000	53964080	Y
TCGA-A8-A096-01	BRCA LumA	1	Illumina HiSeq 2000	96909560	Y
TCGA-A8-A09A-01	BRCA LumA	1	Illumina HiSeq 2000	46771580	Y
TCGA-A8-A09B-01	BRCA LumA	1	Illumina HiSeq 2000	59165492	Y
TCGA-A8-A09V-01	BRCA LumA	1	Illumina HiSeq 2000	70343392	Y
TCGA-A8-A0A1-01	BRCA LumA	1	Illumina HiSeq 2000	38551528	Y
TCGA-A8-A0A2-01	BRCA LumA	1	Illumina HiSeq 2000	71056600	Y
TCGA-A8-A0A4-01	BRCA LumA	1	Illumina HiSeq 2000	47283460	Y
TCGA-A8-A0A6-01	BRCA LumA	1	Illumina HiSeq 2000	38362840	Y
TCGA-A8-A0AD-01	BRCA LumA	1	Illumina HiSeq 2000	45577456	Y
TCGA-AC-A23C-01	BRCA LumA	1	Illumina HiSeq 2000	70424912	Y
TCGA-AC-A23E-01	BRCA LumA	1	Illumina HiSeq 2000	73925768	Y
TCGA-AC-A23G-01	BRCA LumA	1	Illumina HiSeq 2000	30636376	Y
TCGA-AC-A2B8-01	BRCA LumA	1	Illumina HiSeq 2000	78394672	Y
TCGA-AC-A2FB-01	BRCA LumA	1	Illumina HiSeq 2000	64458248	Y
TCGA-AC-A2FE-01	BRCA LumA	1	Illumina HiSeq 2000	62177856	Y
TCGA-AC-A2FF-01	BRCA LumA	1	Illumina HiSeq 2000	65240920	Y
TCGA-AC-A2FG-01	BRCA LumA	1	Illumina HiSeq 2000	74875792	Y
TCGA-AC-A2FK-01	BRCA LumA	1	Illumina HiSeq 2000	43294588	Y
TCGA-AC-A2FO-01	BRCA LumA	1	Illumina HiSeq 2000	50168336	Y
TCGA-AC-A2QI-01	BRCA LumA	1	Illumina HiSeq 2000	57657760	Y
TCGA-AC-A3BB-01	BRCA LumA	1	Illumina HiSeq 2000	56016256	Y
TCGA-AC-A3EH-01	BRCA LumA	1	Illumina HiSeq 2000	59563984	Y
TCGA-AC-A3HN-01	BRCA LumA	1	Illumina HiSeq 2000	75215072	Y
TCGA-AC-A3OD-01	BRCA LumA	1	Illumina HiSeq 2000	68392552	Y
TCGA-AC-A3QP-01	BRCA LumA	1	Illumina HiSeq 2000	56073520	Y
TCGA-AC-A3QQ-01	BRCA LumA	1	Illumina HiSeq 2000	88108384	N
TCGA-AC-A3TM-01	BRCA LumA	1	Illumina HiSeq 2000	48580684	Y
TCGA-AC-A3TN-01	BRCA LumA	1	Illumina HiSeq 2000	55533164	Y
TCGA-AC-A3W6-01	BRCA LumA	1	Illumina HiSeq 2000	50443276	Y
TCGA-AC-A3W7-01	BRCA LumA	1	Illumina HiSeq 2000	65552888	Y
TCGA-AC-A3YI-01	BRCA LumA	1	Illumina HiSeq 2000	43163392	Y
TCGA-AC-A3YJ-01	BRCA LumA	1	Illumina HiSeq 2000	41923616	Y
TCGA-AC-A5XS-01	BRCA LumA	1	Illumina HiSeq 2000	42466656	Y
TCGA-AC-A62Y-01	BRCA LumA	1	Illumina HiSeq 2000	48991068	Y
TCGA-AC-A6IV-01	BRCA LumA	1	Illumina HiSeq 2000	57596500	N
TCGA-AC-A6IX-01	BRCA LumA	1	Illumina HiSeq 2000	53342136	N
TCGA-AC-A6IX-06	BRCA LumA	6	Illumina HiSeq 2000	68149416	N
TCGA-AC-A6NO-01	BRCA LumA	1	Illumina HiSeq 2000	47849512	N
TCGA-AC-A8OP-01	BRCA LumA	1	Illumina HiSeq 2000	39704888	N
TCGA-AC-A8OS-01	BRCA LumA	1	Illumina HiSeq 2000	49343688	N
TCGA-AN-A03X-01	BRCA LumA	1	Illumina HiSeq 2000	35719800	Y
TCGA-AN-A046-01	BRCA LumA	1	Illumina HiSeq 2000	63391392	Y
TCGA-AN-A04A-01	BRCA LumA	1	Illumina HiSeq 2000	67741480	Y
TCGA-AN-A0FD-01	BRCA LumA	1	Illumina HiSeq 2000	48219252	Y
TCGA-AN-A0FN-01	BRCA LumA	1	Illumina HiSeq 2000	67659784	Y
TCGA-AN-A0FS-01	BRCA LumA	1	Illumina HiSeq 2000	78648128	Y
TCGA-AN-A0XL-01	BRCA LumA	1	Illumina HiSeq 2000	52924316	Y
TCGA-AN-A0XN-01	BRCA LumA	1	Illumina HiSeq 2000	46392776	Y
TCGA-AN-A0XO-01	BRCA LumA	1	Illumina HiSeq 2000	75318152	Y
TCGA-AN-A0XP-01	BRCA LumA	1	Illumina HiSeq 2000	60533648	Y
TCGA-AN-A0XS-01	BRCA LumA	1	Illumina HiSeq 2000	60346580	Y
TCGA-AN-A0XT-01	BRCA LumA	1	Illumina HiSeq 2000	45736752	Y
TCGA-AN-A0XV-01	BRCA LumA	1	Illumina HiSeq 2000	58632700	Y
TCGA-AN-A0XW-01	BRCA LumA	1	Illumina HiSeq 2000	54378708	Y
TCGA-AO-A03R-01	BRCA LumA	1	Illumina HiSeq 2000	37861652	Y
TCGA-AO-A03V-01	BRCA LumA	1	Illumina HiSeq 2000	50731060	Y
TCGA-AO-A0J5-01	BRCA LumA	1	Illumina HiSeq 2000	80539448	Y
TCGA-AO-A0J8-01	BRCA LumA	1	Illumina HiSeq 2000	81127536	Y
TCGA-AO-A0J9-01	BRCA LumA	1	Illumina HiSeq 2000	70537328	Y
TCGA-AO-A0JA-01	BRCA LumA	1	Illumina HiSeq 2000	57527388	Y
TCGA-AO-A0JB-01	BRCA LumA	1	Illumina HiSeq 2000	30274462	Y
TCGA-AO-A0JC-01	BRCA LumA	1	Illumina HiSeq 2000	47372088	Y
TCGA-AO-A0JF-01	BRCA LumA	1	Illumina HiSeq 2000	53313740	Y
TCGA-AO-A0JG-01	BRCA LumA	1	Illumina HiSeq 2000	63744740	N
TCGA-AO-A0JJ-01	BRCA LumA	1	Illumina HiSeq 2000	54920260	Y
TCGA-AO-A126-01	BRCA LumA	1	Illumina HiSeq 2000	58114632	Y
TCGA-AO-A12A-01	BRCA LumA	1	Illumina HiSeq 2000	56563592	Y
TCGA-AO-A12E-01	BRCA LumA	1	Illumina HiSeq 2000	73751128	Y
TCGA-AO-A12G-01	BRCA LumA	1	Illumina HiSeq 2000	60242528	Y
TCGA-AO-A1KO-01	BRCA LumA	1	Illumina HiSeq 2000	69021264	Y
TCGA-AQ-A1H3-01	BRCA LumA	1	Illumina HiSeq 2000	70506776	Y
TCGA-AQ-A7U7-01	BRCA LumA	1	Illumina HiSeq 2000	50633776	N
TCGA-AR-A1AK-01	BRCA LumA	1	Illumina HiSeq 2000	47746932	Y
TCGA-AR-A1AL-01	BRCA LumA	1	Illumina HiSeq 2000	58414060	Y
TCGA-AR-A1AM-01	BRCA LumA	1	Illumina HiSeq 2000	53499616	Y
TCGA-AR-A1AN-01	BRCA LumA	1	Illumina HiSeq 2000	62484780	Y
TCGA-AR-A1AP-01	BRCA LumA	1	Illumina HiSeq 2000	44763780	Y
TCGA-AR-A1AU-01	BRCA LumA	1	Illumina HiSeq 2000	56201516	Y
TCGA-AR-A1AX-01	BRCA LumA	1	Illumina HiSeq 2000	53314016	Y
TCGA-AR-A24L-01	BRCA LumA	1	Illumina HiSeq 2000	79788416	Y
TCGA-AR-A24M-01	BRCA LumA	1	Illumina HiSeq 2000	79939520	Y
TCGA-AR-A24O-01	BRCA LumA	1	Illumina HiSeq 2000	60821252	Y
TCGA-AR-A24P-01	BRCA LumA	1	Illumina HiSeq 2000	71298072	Y
TCGA-AR-A24S-01	BRCA LumA	1	Illumina HiSeq 2000	71673048	Y
TCGA-AR-A24T-01	BRCA LumA	1	Illumina HiSeq 2000	63018960	Y
TCGA-AR-A24V-01	BRCA LumA	1	Illumina HiSeq 2000	72642880	Y
TCGA-AR-A24W-01	BRCA LumA	1	Illumina HiSeq 2000	56129648	Y
TCGA-AR-A24X-01	BRCA LumA	1	Illumina HiSeq 2000	38626744	Y
TCGA-AR-A252-01	BRCA LumA	1	Illumina HiSeq 2000	68427616	Y
TCGA-AR-A255-01	BRCA LumA	1	Illumina HiSeq 2000	64076548	Y
TCGA-AR-A2LE-01	BRCA LumA	1	Illumina HiSeq 2000	47540452	Y
TCGA-AR-A2LJ-01	BRCA LumA	1	Illumina HiSeq 2000	55754556	Y
TCGA-AR-A2LM-01	BRCA LumA	1	Illumina HiSeq 2000	66369200	Y
TCGA-AR-A2LN-01	BRCA LumA	1	Illumina HiSeq 2000	36394024	Y
TCGA-AR-A2LO-01	BRCA LumA	1	Illumina HiSeq 2000	36517312	Y
TCGA-AR-A2LQ-01	BRCA LumA	1	Illumina HiSeq 2000	48543208	Y
TCGA-AR-A5QM-01	BRCA LumA	1	Illumina HiSeq 2000	45067992	Y
TCGA-AR-A5QN-01	BRCA LumA	1	Illumina HiSeq 2000	62413528	Y
TCGA-AR-A5QP-01	BRCA LumA	1	Illumina HiSeq 2000	47669440	Y
TCGA-B6-A0I5-01	BRCA LumA	1	Illumina HiSeq 2000	45905656	Y
TCGA-B6-A0IE-01	BRCA LumA	1	Illumina HiSeq 2000	67604984	Y
TCGA-B6-A0IH-01	BRCA LumA	1	Illumina HiSeq 2000	39274808	Y
TCGA-B6-A0IN-01	BRCA LumA	1	Illumina HiSeq 2000	61244816	Y
TCGA-B6-A0IP-01	BRCA LumA	1	Illumina HiSeq 2000	70153800	Y
TCGA-B6-A0RI-01	BRCA LumA	1	Illumina HiSeq 2000	64383152	Y
TCGA-B6-A0RN-01	BRCA LumA	1	Illumina HiSeq 2000	49778088	Y
TCGA-B6-A0RO-01	BRCA LumA	1	Illumina HiSeq 2000	66904872	Y
TCGA-B6-A0RP-01	BRCA LumA	1	Illumina HiSeq 2000	69580808	Y
TCGA-B6-A0RQ-01	BRCA LumA	1	Illumina HiSeq 2000	63472724	Y
TCGA-B6-A0RV-01	BRCA LumA	1	Illumina HiSeq 2000	47146604	Y
TCGA-B6-A0WS-01	BRCA LumA	1	Illumina HiSeq 2000	57667768	Y
TCGA-B6-A0WT-01	BRCA LumA	1	Illumina HiSeq 2000	30985044	Y
TCGA-B6-A0WY-01	BRCA LumA	1	Illumina HiSeq 2000	60810496	Y
TCGA-B6-A0WZ-01	BRCA LumA	1	Illumina HiSeq 2000	56711720	Y
TCGA-B6-A0X0-01	BRCA LumA	1	Illumina HiSeq 2000	31756404	Y
TCGA-B6-A0X7-01	BRCA LumA	1	Illumina HiSeq 2000	60455728	Y
TCGA-B6-A1KI-01	BRCA LumA	1	Illumina HiSeq 2000	72985912	Y
TCGA-B6-A2IU-01	BRCA LumA	1	Illumina HiSeq 2000	26732358	Y
TCGA-B6-A401-01	BRCA LumA	1	Illumina HiSeq 2000	60774568	Y
TCGA-B6-A40B-01	BRCA LumA	1	Illumina HiSeq 2000	66212208	Y
TCGA-B6-A40C-01	BRCA LumA	1	Illumina HiSeq 2000	72610632	Y
TCGA-BH-A0AY-01	BRCA LumA	1	Illumina HiSeq 2000	51006184	Y
TCGA-BH-A0AZ-01	BRCA LumA	1	Illumina HiSeq 2000	49005768	Y
TCGA-BH-A0B0-01	BRCA LumA	1	Illumina HiSeq 2000	54407176	Y
TCGA-BH-A0B2-01	BRCA LumA	1	Illumina HiSeq 2000	51524940	N
TCGA-BH-A0B4-01	BRCA LumA	1	Illumina HiSeq 2000	33980352	Y
TCGA-BH-A0B5-01	BRCA LumA	1	Illumina HiSeq 2000	56723204	Y
TCGA-BH-A0B6-01	BRCA LumA	1	Illumina HiSeq 2000	53269640	Y
TCGA-BH-A0BA-01	BRCA LumA	1	Illumina HiSeq 2000	54148016	Y
TCGA-BH-A0BC-01	BRCA LumA	1	Illumina HiSeq 2000	67316768	Y
TCGA-BH-A0BD-01	BRCA LumA	1	Illumina HiSeq 2000	64399392	Y
TCGA-BH-A0BJ-01	BRCA LumA	1	Illumina HiSeq 2000	55201724	Y
TCGA-BH-A0BM-01	BRCA LumA	1	Illumina HiSeq 2000	35683640	Y
TCGA-BH-A0BO-01	BRCA LumA	1	Illumina HiSeq 2000	61793848	Y
TCGA-BH-A0BP-01	BRCA LumA	1	Illumina HiSeq 2000	41167204	Y
TCGA-BH-A0BQ-01	BRCA LumA	1	Illumina HiSeq 2000	44828944	Y
TCGA-BH-A0BS-01	BRCA LumA	1	Illumina HiSeq 2000	61893928	Y
TCGA-BH-A0BT-01	BRCA LumA	1	Illumina HiSeq 2000	54096588	Y
TCGA-BH-A0BV-01	BRCA LumA	1	Illumina HiSeq 2000	51671036	Y
TCGA-BH-A0C1-01	BRCA LumA	1	Illumina HiSeq 2000	59714948	Y
TCGA-BH-A0C3-01	BRCA LumA	1	Illumina HiSeq 2000	48927436	Y
TCGA-BH-A0DE-01	BRCA LumA	1	Illumina HiSeq 2000	52190256	Y
TCGA-BH-A0DG-01	BRCA LumA	1	Illumina HiSeq 2000	51375512	Y
TCGA-BH-A0DH-01	BRCA LumA	1	Illumina HiSeq 2000	54557560	Y
TCGA-BH-A0DI-01	BRCA LumA	1	Illumina HiSeq 2000	54552276	Y
TCGA-BH-A0DK-01	BRCA LumA	1	Illumina HiSeq 2000	50140952	Y
TCGA-BH-A0DO-01	BRCA LumA	1	Illumina HiSeq 2000	55275280	Y
TCGA-BH-A0DP-01	BRCA LumA	1	Illumina HiSeq 2000	47466320	Y
TCGA-BH-A0DQ-01	BRCA LumA	1	Illumina HiSeq 2000	52000192	Y
TCGA-BH-A0DS-01	BRCA LumA	1	Illumina HiSeq 2000	45634520	Y
TCGA-BH-A0DT-01	BRCA LumA	1	Illumina HiSeq 2000	50873008	Y
TCGA-BH-A0DV-01	BRCA LumA	1	Illumina HiSeq 2000	75387472	Y
TCGA-BH-A0DX-01	BRCA LumA	1	Illumina HiSeq 2000	58490560	Y
TCGA-BH-A0E1-01	BRCA LumA	1	Illumina HiSeq 2000	51955108	Y
TCGA-BH-A0E2-01	BRCA LumA	1	Illumina HiSeq 2000	52414980	Y
TCGA-BH-A0E7-01	BRCA LumA	1	Illumina HiSeq 2000	67376504	Y
TCGA-BH-A0E9-01	BRCA LumA	1	Illumina HiSeq 2000	54468836	Y
TCGA-BH-A0EA-01	BRCA LumA	1	Illumina HiSeq 2000	40441484	Y
TCGA-BH-A0EB-01	BRCA LumA	1	Illumina HiSeq 2000	63383892	Y
TCGA-BH-A0EI-01	BRCA LumA	1	Illumina HiSeq 2000	55263916	Y
TCGA-BH-A0GZ-01	BRCA LumA	1	Illumina HiSeq 2000	48981060	Y
TCGA-BH-A0H3-01	BRCA LumA	1	Illumina HiSeq 2000	62418544	Y
TCGA-BH-A0H5-01	BRCA LumA	1	Illumina HiSeq 2000	52015384	Y
TCGA-BH-A0H6-01	BRCA LumA	1	Illumina HiSeq 2000	48853452	Y
TCGA-BH-A0HA-01	BRCA LumA	1	Illumina HiSeq 2000	48825904	Y
TCGA-BH-A0HI-01	BRCA LumA	1	Illumina HiSeq 2000	57375856	Y
TCGA-BH-A0HK-01	BRCA LumA	1	Illumina HiSeq 2000	46198860	Y
TCGA-BH-A0HO-01	BRCA LumA	1	Illumina HiSeq 2000	77127416	Y
TCGA-BH-A0HP-01	BRCA LumA	1	Illumina HiSeq 2000	64855056	Y
TCGA-BH-A0HQ-01	BRCA LumA	1	Illumina HiSeq 2000	45607680	Y
TCGA-BH-A0W4-01	BRCA LumA	1	Illumina HiSeq 2000	62002616	Y
TCGA-BH-A0W5-01	BRCA LumA	1	Illumina HiSeq 2000	56237956	Y
TCGA-BH-A0W7-01	BRCA LumA	1	Illumina HiSeq 2000	50506168	Y
TCGA-BH-A18F-01	BRCA LumA	1	Illumina HiSeq 2000	47869336	Y
TCGA-BH-A18I-01	BRCA LumA	1	Illumina HiSeq 2000	73987936	Y
TCGA-BH-A18K-01	BRCA LumA	1	Illumina HiSeq 2000	59238212	Y
TCGA-BH-A18M-01	BRCA LumA	1	Illumina HiSeq 2000	55249396	Y
TCGA-BH-A1EO-01	BRCA LumA	1	Illumina HiSeq 2000	36202076	Y
TCGA-BH-A1ET-01	BRCA LumA	1	Illumina HiSeq 2000	91205136	Y
TCGA-BH-A1EU-01	BRCA LumA	1	Illumina HiSeq 2000	95652896	Y
TCGA-BH-A1EY-01	BRCA LumA	1	Illumina HiSeq 2000	43204972	Y
TCGA-BH-A1F2-01	BRCA LumA	1	Illumina HiSeq 2000	70002216	Y
TCGA-BH-A1F5-01	BRCA LumA	1	Illumina HiSeq 2000	58553168	Y
TCGA-BH-A1FB-01	BRCA LumA	1	Illumina HiSeq 2000	68289280	N
TCGA-BH-A1FE-01	BRCA LumA	1	Illumina HiSeq 2000	74789144	Y
TCGA-BH-A1FE-06	BRCA LumA	6	Illumina HiSeq 2000	63669848	N
TCGA-BH-A1FH-01	BRCA LumA	1	Illumina HiSeq 2000	68488016	Y
TCGA-BH-A1FL-01	BRCA LumA	1	Illumina HiSeq 2000	65758272	Y
TCGA-BH-A201-01	BRCA LumA	1	Illumina HiSeq 2000	67392680	Y
TCGA-BH-A28O-01	BRCA LumA	1	Illumina HiSeq 2000	54523752	Y
TCGA-BH-A28Q-01	BRCA LumA	1	Illumina HiSeq 2000	77176984	Y
TCGA-BH-A2L8-01	BRCA LumA	1	Illumina HiSeq 2000	54869304	Y
TCGA-BH-A42U-01	BRCA LumA	1	Illumina HiSeq 2000	64373316	Y
TCGA-BH-A42V-01	BRCA LumA	1	Illumina HiSeq 2000	67134944	Y
TCGA-BH-A5J0-01	BRCA LumA	1	Illumina HiSeq 2000	47402972	Y
TCGA-BH-A8FY-01	BRCA LumA	1	Illumina HiSeq 2000	37668536	N
TCGA-BH-A8FZ-01	BRCA LumA	1	Illumina HiSeq 2000	48706908	N
TCGA-BH-A8G0-01	BRCA LumA	1	Illumina HiSeq 2000	42276668	N
TCGA-BH-AB28-01	BRCA LumA	1	Illumina HiSeq 2000	47286320	N
TCGA-C8-A12N-01	BRCA LumA	1	Illumina HiSeq 2000	52913636	Y
TCGA-C8-A12O-01	BRCA LumA	1	Illumina HiSeq 2000	61211224	Y
TCGA-C8-A12Y-01	BRCA LumA	1	Illumina HiSeq 2000	72742272	Y
TCGA-C8-A132-01	BRCA LumA	1	Illumina HiSeq 2000	54457076	Y
TCGA-C8-A1HE-01	BRCA LumA	1	Illumina HiSeq 2000	73719744	Y
TCGA-C8-A1HI-01	BRCA LumA	1	Illumina HiSeq 2000	82441352	Y
TCGA-C8-A3M7-01	BRCA LumA	1	Illumina HiSeq 2000	59239708	Y
TCGA-C8-A8HR-01	BRCA LumA	1	Illumina HiSeq 2000	45344440	N
TCGA-D8-A141-01	BRCA LumA	1	Illumina HiSeq 2000	63304568	Y
TCGA-D8-A146-01	BRCA LumA	1	Illumina HiSeq 2000	56874368	Y
TCGA-D8-A1JB-01	BRCA LumA	1	Illumina HiSeq 2000	42094676	Y
TCGA-D8-A1JE-01	BRCA LumA	1	Illumina HiSeq 2000	75156184	Y
TCGA-D8-A1JH-01	BRCA LumA	1	Illumina HiSeq 2000	79525408	Y
TCGA-D8-A1JP-01	BRCA LumA	1	Illumina HiSeq 2000	42255384	Y
TCGA-D8-A1JU-01	BRCA LumA	1	Illumina HiSeq 2000	65192724	Y
TCGA-D8-A1X7-01	BRCA LumA	1	Illumina HiSeq 2000	71134032	Y
TCGA-D8-A1X8-01	BRCA LumA	1	Illumina HiSeq 2000	60909672	Y
TCGA-D8-A1XB-01	BRCA LumA	1	Illumina HiSeq 2000	44168608	Y
TCGA-D8-A1XD-01	BRCA LumA	1	Illumina HiSeq 2000	45323132	N
TCGA-D8-A1XG-01	BRCA LumA	1	Illumina HiSeq 2000	52595760	Y
TCGA-D8-A1XM-01	BRCA LumA	1	Illumina HiSeq 2000	73965616	Y
TCGA-D8-A1XO-01	BRCA LumA	1	Illumina HiSeq 2000	71528816	Y
TCGA-D8-A1XU-01	BRCA LumA	1	Illumina HiSeq 2000	86309776	Y
TCGA-D8-A1XY-01	BRCA LumA	1	Illumina HiSeq 2000	61187160	Y
TCGA-D8-A1Y0-01	BRCA LumA	1	Illumina HiSeq 2000	80348488	Y
TCGA-D8-A1Y2-01	BRCA LumA	1	Illumina HiSeq 2000	66136904	Y
TCGA-D8-A27E-01	BRCA LumA	1	Illumina HiSeq 2000	73154968	Y
TCGA-D8-A27G-01	BRCA LumA	1	Illumina HiSeq 2000	64444184	Y
TCGA-D8-A27I-01	BRCA LumA	1	Illumina HiSeq 2000	68838960	Y
TCGA-D8-A27K-01	BRCA LumA	1	Illumina HiSeq 2000	59396012	Y
TCGA-D8-A27L-01	BRCA LumA	1	Illumina HiSeq 2000	72398016	Y
TCGA-D8-A27P-01	BRCA LumA	1	Illumina HiSeq 2000	48948896	Y
TCGA-D8-A27T-01	BRCA LumA	1	Illumina HiSeq 2000	63402472	Y
TCGA-D8-A27V-01	BRCA LumA	1	Illumina HiSeq 2000	95446936	Y
TCGA-D8-A3Z5-01	BRCA LumA	1	Illumina HiSeq 2000	55567208	Y
TCGA-D8-A3Z6-01	BRCA LumA	1	Illumina HiSeq 2000	61906736	Y
TCGA-D8-A4Z1-01	BRCA LumA	1	Illumina HiSeq 2000	35174184	Y
TCGA-D8-A73U-01	BRCA LumA	1	Illumina HiSeq 2000	44177024	N
TCGA-D8-A73W-01	BRCA LumA	1	Illumina HiSeq 2000	47840260	N
TCGA-D8-A73X-01	BRCA LumA	1	Illumina HiSeq 2000	55302268	N
TCGA-E2-A108-01	BRCA LumA	1	Illumina HiSeq 2000	46878240	Y
TCGA-E2-A10B-01	BRCA LumA	1	Illumina HiSeq 2000	69189432	Y
TCGA-E2-A10E-01	BRCA LumA	1	Illumina HiSeq 2000	65086216	Y
TCGA-E2-A10F-01	BRCA LumA	1	Illumina HiSeq 2000	55226652	Y
TCGA-E2-A14Q-01	BRCA LumA	1	Illumina HiSeq 2000	59233768	Y
TCGA-E2-A14U-01	BRCA LumA	1	Illumina HiSeq 2000	60446756	Y
TCGA-E2-A14Z-01	BRCA LumA	1	Illumina HiSeq 2000	46602296	Y
TCGA-E2-A153-01	BRCA LumA	1	Illumina HiSeq 2000	41460016	Y
TCGA-E2-A15C-01	BRCA LumA	1	Illumina HiSeq 2000	49852384	Y
TCGA-E2-A15E-01	BRCA LumA	1	Illumina HiSeq 2000	39304556	Y
TCGA-E2-A15G-01	BRCA LumA	1	Illumina HiSeq 2000	44292496	Y
TCGA-E2-A15I-01	BRCA LumA	1	Illumina HiSeq 2000	53783384	Y
TCGA-E2-A15L-01	BRCA LumA	1	Illumina HiSeq 2000	63122924	Y
TCGA-E2-A15M-01	BRCA LumA	1	Illumina HiSeq 2000	97543496	Y
TCGA-E2-A15P-01	BRCA LumA	1	Illumina HiSeq 2000	74467824	Y
TCGA-E2-A1B1-01	BRCA LumA	1	Illumina HiSeq 2000	99982992	Y
TCGA-E2-A1B4-01	BRCA LumA	1	Illumina HiSeq 2000	74187008	Y
TCGA-E2-A1B5-01	BRCA LumA	1	Illumina HiSeq 2000	51942356	Y
TCGA-E2-A1BD-01	BRCA LumA	1	Illumina HiSeq 2000	81943904	Y
TCGA-E2-A1IF-01	BRCA LumA	1	Illumina HiSeq 2000	51210916	Y
TCGA-E2-A1IG-01	BRCA LumA	1	Illumina HiSeq 2000	51516800	Y
TCGA-E2-A1IH-01	BRCA LumA	1	Illumina HiSeq 2000	66137328	Y
TCGA-E2-A1IJ-01	BRCA LumA	1	Illumina HiSeq 2000	33739572	Y
TCGA-E2-A1IK-01	BRCA LumA	1	Illumina HiSeq 2000	36906336	Y
TCGA-E2-A1IL-01	BRCA LumA	1	Illumina HiSeq 2000	40971096	Y
TCGA-E2-A1IN-01	BRCA LumA	1	Illumina HiSeq 2000	80964448	Y
TCGA-E2-A1IO-01	BRCA LumA	1	Illumina HiSeq 2000	54831632	Y
TCGA-E2-A1IU-01	BRCA LumA	1	Illumina HiSeq 2000	45677516	Y
TCGA-E2-A1L6-01	BRCA LumA	1	Illumina HiSeq 2000	62065948	Y
TCGA-E2-A1L8-01	BRCA LumA	1	Illumina HiSeq 2000	65270740	Y
TCGA-E2-A1L9-01	BRCA LumA	1	Illumina HiSeq 2000	77251968	Y
TCGA-E2-A3DX-01	BRCA LumA	1	Illumina HiSeq 2000	65040536	Y
TCGA-E2-A570-01	BRCA LumA	1	Illumina HiSeq 2000	38507592	Y
TCGA-E9-A1N4-01	BRCA LumA	1	Illumina HiSeq 2000	84507392	Y
TCGA-E9-A1N5-01	BRCA LumA	1	Illumina HiSeq 2000	39267624	Y
TCGA-E9-A1NE-01	BRCA LumA	1	Illumina HiSeq 2000	73957480	Y
TCGA-E9-A1NF-01	BRCA LumA	1	Illumina HiSeq 2000	41512928	Y
TCGA-E9-A1NG-01	BRCA LumA	1	Illumina HiSeq 2000	72251800	Y
TCGA-E9-A1NH-01	BRCA LumA	1	Illumina HiSeq 2000	45895128	Y
TCGA-E9-A1QZ-01	BRCA LumA	1	Illumina HiSeq 2000	65170532	Y
TCGA-E9-A1R0-01	BRCA LumA	1	Illumina HiSeq 2000	69064912	Y
TCGA-E9-A1R3-01	BRCA LumA	1	Illumina HiSeq 2000	82766896	Y
TCGA-E9-A1RA-01	BRCA LumA	1	Illumina HiSeq 2000	42821204	Y
TCGA-E9-A1RD-01	BRCA LumA	1	Illumina HiSeq 2000	77715056	Y
TCGA-E9-A1RI-01	BRCA LumA	1	Illumina HiSeq 2000	64691392	Y
TCGA-E9-A226-01	BRCA LumA	1	Illumina HiSeq 2000	58471984	Y
TCGA-E9-A227-01	BRCA LumA	1	Illumina HiSeq 2000	68438776	Y
TCGA-E9-A229-01	BRCA LumA	1	Illumina HiSeq 2000	74213328	Y
TCGA-E9-A22E-01	BRCA LumA	1	Illumina HiSeq 2000	68582088	Y
TCGA-E9-A24A-01	BRCA LumA	1	Illumina HiSeq 2000	65921696	Y
TCGA-E9-A295-01	BRCA LumA	1	Illumina HiSeq 2000	43170560	Y
TCGA-E9-A2JT-01	BRCA LumA	1	Illumina HiSeq 2000	26772620	Y
TCGA-E9-A3Q9-01	BRCA LumA	1	Illumina HiSeq 2000	59278856	Y
TCGA-E9-A3X8-01	BRCA LumA	1	Illumina HiSeq 2000	50938468	Y
TCGA-E9-A5FK-01	BRCA LumA	1	Illumina HiSeq 2000	44029340	Y
TCGA-E9-A6HE-01	BRCA LumA	1	Illumina HiSeq 2000	56045512	N
TCGA-EW-A1IW-01	BRCA LumA	1	Illumina HiSeq 2000	71990608	Y
TCGA-EW-A1IX-01	BRCA LumA	1	Illumina HiSeq 2000	56028580	Y
TCGA-EW-A1IY-01	BRCA LumA	1	Illumina HiSeq 2000	72780000	Y
TCGA-EW-A1J2-01	BRCA LumA	1	Illumina HiSeq 2000	79316504	Y
TCGA-EW-A1J3-01	BRCA LumA	1	Illumina HiSeq 2000	68479024	Y
TCGA-EW-A1P1-01	BRCA LumA	1	Illumina HiSeq 2000	41204944	Y
TCGA-EW-A1P3-01	BRCA LumA	1	Illumina HiSeq 2000	38761520	Y
TCGA-EW-A1P6-01	BRCA LumA	1	Illumina HiSeq 2000	38247400	Y
TCGA-EW-A1PD-01	BRCA LumA	1	Illumina HiSeq 2000	59103624	Y
TCGA-EW-A1PE-01	BRCA LumA	1	Illumina HiSeq 2000	64374032	Y
TCGA-EW-A1PF-01	BRCA LumA	1	Illumina HiSeq 2000	58902396	N
TCGA-EW-A1PG-01	BRCA LumA	1	Illumina HiSeq 2000	37546072	Y
TCGA-EW-A2FS-01	BRCA LumA	1	Illumina HiSeq 2000	60729804	Y
TCGA-EW-A2FV-01	BRCA LumA	1	Illumina HiSeq 2000	72270264	Y
TCGA-EW-A3E8-01	BRCA LumA	1	Illumina HiSeq 2000	66893004	Y
TCGA-EW-A424-01	BRCA LumA	1	Illumina HiSeq 2000	62717224	N
TCGA-EW-A6SC-01	BRCA LumA	1	Illumina HiSeq 2000	48465896	N
TCGA-GI-A2C8-01	BRCA LumA	1	Illumina HiSeq 2000	67673568	Y
TCGA-GM-A2D9-01	BRCA LumA	1	Illumina HiSeq 2000	30198312	Y
TCGA-GM-A2DK-01	BRCA LumA	1	Illumina HiSeq 2000	48540964	Y
TCGA-GM-A2DL-01	BRCA LumA	1	Illumina HiSeq 2000	46774424	Y
TCGA-GM-A2DM-01	BRCA LumA	1	Illumina HiSeq 2000	53704164	Y
TCGA-GM-A2DN-01	BRCA LumA	1	Illumina HiSeq 2000	51637668	Y
TCGA-GM-A3NW-01	BRCA LumA	1	Illumina HiSeq 2000	54258176	Y
TCGA-GM-A3NY-01	BRCA LumA	1	Illumina HiSeq 2000	64988176	Y
TCGA-GM-A3XG-01	BRCA LumA	1	Illumina HiSeq 2000	57561292	Y
TCGA-GM-A3XN-01	BRCA LumA	1	Illumina HiSeq 2000	59990700	Y
TCGA-GM-A4E0-01	BRCA LumA	1	Illumina HiSeq 2000	30733644	Y
TCGA-GM-A5PV-01	BRCA LumA	1	Illumina HiSeq 2000	49631516	Y
TCGA-GM-A5PX-01	BRCA LumA	1	Illumina HiSeq 2000	48221832	Y
TCGA-HN-A2OB-01	BRCA LumA	1	Illumina HiSeq 2000	45870980	Y
TCGA-JL-A3YX-01	BRCA LumA	1	Illumina HiSeq 2000	66419220	Y
TCGA-LD-A66U-01	BRCA LumA	1	Illumina HiSeq 2000	57719048	N
TCGA-LD-A74U-01	BRCA LumA	1	Illumina HiSeq 2000	50539936	N
TCGA-LD-A7W5-01	BRCA LumA	1	Illumina HiSeq 2000	61321132	N
TCGA-LD-A7W6-01	BRCA LumA	1	Illumina HiSeq 2000	48446320	N
TCGA-LL-A440-01	BRCA LumA	1	Illumina HiSeq 2000	65888788	Y
TCGA-LL-A50Y-01	BRCA LumA	1	Illumina HiSeq 2000	36431856	Y
TCGA-MS-A51U-01	BRCA LumA	1	Illumina HiSeq 2000	38908336	Y
TCGA-OK-A5Q2-01	BRCA LumA	1	Illumina HiSeq 2000	49205960	Y
TCGA-OL-A5DA-01	BRCA LumA	1	Illumina HiSeq 2000	45542704	Y
TCGA-OL-A5RU-01	BRCA LumA	1	Illumina HiSeq 2000	44357968	Y
TCGA-OL-A5RV-01	BRCA LumA	1	Illumina HiSeq 2000	44154708	Y
TCGA-OL-A5RX-01	BRCA LumA	1	Illumina HiSeq 2000	44629724	Y
TCGA-OL-A66J-01	BRCA LumA	1	Illumina HiSeq 2000	44170536	Y
TCGA-OL-A66K-01	BRCA LumA	1	Illumina HiSeq 2000	45251712	Y
TCGA-OL-A66L-01	BRCA LumA	1	Illumina HiSeq 2000	47243368	N
TCGA-OL-A66N-01	BRCA LumA	1	Illumina HiSeq 2000	51874312	N
TCGA-OL-A6VR-01	BRCA LumA	1	Illumina HiSeq 2000	61670216	N
TCGA-OL-A97C-01	BRCA LumA	1	Illumina HiSeq 2000	32489958	N
TCGA-PE-A5DD-01	BRCA LumA	1	Illumina HiSeq 2000	41050700	Y
TCGA-PE-A5DE-01	BRCA LumA	1	Illumina HiSeq 2000	42723400	Y
TCGA-PL-A8LY-01	BRCA LumA	1	Illumina HiSeq 2000	37988572	N
TCGA-S3-AA14-01	BRCA LumA	1	Illumina HiSeq 2000	39232112	N
TCGA-V7-A7HQ-01	BRCA LumA	1	Illumina HiSeq 2000	39076000	N
TCGA-W8-A86G-01	BRCA LumA	1	Illumina HiSeq 2000	41394864	N
TCGA-WT-AB44-01	BRCA LumA	1	Illumina HiSeq 2000	30540432	N
TCGA-XX-A899-01	BRCA LumA	1	Illumina HiSeq 2000	50037328	N
TCGA-XX-A89A-01	BRCA LumA	1	Illumina HiSeq 2000	45810112	N
TCGA-Z7-A8R5-01	BRCA LumA	1	Illumina HiSeq 2000	36094416	N
TCGA-3C-AAAU-01	BRCA LumB	1	Illumina HiSeq 2000	56453572	N
TCGA-5T-A9QA-01	BRCA LumB	1	Illumina HiSeq 2000	33958848	N
TCGA-A1-A0SN-01	BRCA LumB	1	Illumina HiSeq 2000	65160576	Y
TCGA-A1-A0SQ-01	BRCA LumB	1	Illumina HiSeq 2000	53326900	Y
TCGA-A2-A04R-01	BRCA LumB	1	Illumina HiSeq 2000	57735104	Y
TCGA-A2-A04Y-01	BRCA LumB	1	Illumina HiSeq 2000	75768976	Y
TCGA-A2-A0CT-01	BRCA LumB	1	Illumina HiSeq 2000	47323160	Y
TCGA-A2-A0CU-01	BRCA LumB	1	Illumina HiSeq 2000	57527144	Y
TCGA-A2-A0CW-01	BRCA LumB	1	Illumina HiSeq 2000	67066592	Y
TCGA-A2-A0D4-01	BRCA LumB	1	Illumina HiSeq 2000	78321544	Y
TCGA-A2-A0ER-01	BRCA LumB	1	Illumina HiSeq 2000	73257840	Y
TCGA-A2-A0ET-01	BRCA LumB	1	Illumina HiSeq 2000	69125184	Y
TCGA-A2-A0EU-01	BRCA LumB	1	Illumina HiSeq 2000	49068020	Y
TCGA-A2-A0SV-01	BRCA LumB	1	Illumina HiSeq 2000	76305368	Y
TCGA-A2-A0T3-01	BRCA LumB	1	Illumina HiSeq 2000	62137328	Y
TCGA-A2-A0YF-01	BRCA LumB	1	Illumina HiSeq 2000	73204728	Y
TCGA-A2-A0YG-01	BRCA LumB	1	Illumina HiSeq 2000	59701464	Y
TCGA-A2-A0YH-01	BRCA LumB	1	Illumina HiSeq 2000	56748088	Y
TCGA-A2-A0YT-01	BRCA LumB	1	Illumina HiSeq 2000	72834528	Y
TCGA-A2-A1FW-01	BRCA LumB	1	Illumina HiSeq 2000	69296592	Y
TCGA-A2-A1FX-01	BRCA LumB	1	Illumina HiSeq 2000	67711352	Y
TCGA-A2-A1G4-01	BRCA LumB	1	Illumina HiSeq 2000	76301184	Y
TCGA-A2-A25B-01	BRCA LumB	1	Illumina HiSeq 2000	59843264	Y
TCGA-A2-A25C-01	BRCA LumB	1	Illumina HiSeq 2000	88608320	Y
TCGA-A2-A25D-01	BRCA LumB	1	Illumina HiSeq 2000	60637480	Y
TCGA-A2-A25E-01	BRCA LumB	1	Illumina HiSeq 2000	61709468	Y
TCGA-A2-A4S0-01	BRCA LumB	1	Illumina HiSeq 2000	37169656	Y
TCGA-A2-A4S3-01	BRCA LumB	1	Illumina HiSeq 2000	36500944	Y
TCGA-A7-A0CD-01	BRCA LumB	1	Illumina HiSeq 2000	68103168	Y
TCGA-A7-A0CJ-01	BRCA LumB	1	Illumina HiSeq 2000	51324248	Y
TCGA-A7-A0DC-01	BRCA LumB	1	Illumina HiSeq 2000	75536880	Y
TCGA-A7-A13F-01	BRCA LumB	1	Illumina HiSeq 2000	52162408	Y
TCGA-A7-A26J-01	BRCA LumB	1	Illumina HiSeq 2000	70058224	Y
TCGA-A7-A2KD-01	BRCA LumB	1	Illumina HiSeq 2000	73109848	Y
TCGA-A7-A3IZ-01	BRCA LumB	1	Illumina HiSeq 2000	58413072	Y
TCGA-A7-A3J0-01	BRCA LumB	1	Illumina HiSeq 2000	79144528	Y
TCGA-A7-A3RF-01	BRCA LumB	1	Illumina HiSeq 2000	63579100	Y
TCGA-A7-A4SF-01	BRCA LumB	1	Illumina HiSeq 2000	34151516	Y
TCGA-A7-A6VX-01	BRCA LumB	1	Illumina HiSeq 2000	46609236	N
TCGA-A8-A06N-01	BRCA LumB	1	Illumina HiSeq 2000	84802008	Y
TCGA-A8-A06O-01	BRCA LumB	1	Illumina HiSeq 2000	64799608	Y
TCGA-A8-A06Q-01	BRCA LumB	1	Illumina HiSeq 2000	82699920	Y
TCGA-A8-A06T-01	BRCA LumB	1	Illumina HiSeq 2000	71692176	Y
TCGA-A8-A06U-01	BRCA LumB	1	Illumina HiSeq 2000	54367796	Y
TCGA-A8-A06X-01	BRCA LumB	1	Illumina HiSeq 2000	39004444	Y
TCGA-A8-A06Y-01	BRCA LumB	1	Illumina HiSeq 2000	48495208	Y
TCGA-A8-A06Z-01	BRCA LumB	1	Illumina HiSeq 2000	86324040	Y
TCGA-A8-A076-01	BRCA LumB	1	Illumina HiSeq 2000	68860296	Y
TCGA-A8-A079-01	BRCA LumB	1	Illumina HiSeq 2000	65232296	Y
TCGA-A8-A07L-01	BRCA LumB	1	Illumina HiSeq 2000	56231560	Y
TCGA-A8-A07P-01	BRCA LumB	1	Illumina HiSeq 2000	61260708	Y
TCGA-A8-A07S-01	BRCA LumB	1	Illumina HiSeq 2000	58265084	N
TCGA-A8-A07W-01	BRCA LumB	1	Illumina HiSeq 2000	62838852	Y
TCGA-A8-A07Z-01	BRCA LumB	1	Illumina HiSeq 2000	40440344	Y
TCGA-A8-A081-01	BRCA LumB	1	Illumina HiSeq 2000	73231336	Y
TCGA-A8-A082-01	BRCA LumB	1	Illumina HiSeq 2000	49722036	Y
TCGA-A8-A083-01	BRCA LumB	1	Illumina HiSeq 2000	69203920	Y
TCGA-A8-A085-01	BRCA LumB	1	Illumina HiSeq 2000	88986264	Y
TCGA-A8-A086-01	BRCA LumB	1	Illumina HiSeq 2000	69082520	Y
TCGA-A8-A08F-01	BRCA LumB	1	Illumina HiSeq 2000	45968432	Y
TCGA-A8-A08G-01	BRCA LumB	1	Illumina HiSeq 2000	72769752	Y
TCGA-A8-A08I-01	BRCA LumB	1	Illumina HiSeq 2000	90627744	Y
TCGA-A8-A08J-01	BRCA LumB	1	Illumina HiSeq 2000	64192196	Y
TCGA-A8-A08P-01	BRCA LumB	1	Illumina HiSeq 2000	47674856	Y
TCGA-A8-A08S-01	BRCA LumB	1	Illumina HiSeq 2000	65715072	Y
TCGA-A8-A090-01	BRCA LumB	1	Illumina HiSeq 2000	50449792	Y
TCGA-A8-A091-01	BRCA LumB	1	Illumina HiSeq 2000	85701472	Y
TCGA-A8-A092-01	BRCA LumB	1	Illumina HiSeq 2000	67748992	Y
TCGA-A8-A097-01	BRCA LumB	1	Illumina HiSeq 2000	79497272	Y
TCGA-A8-A099-01	BRCA LumB	1	Illumina HiSeq 2000	67410456	Y
TCGA-A8-A09C-01	BRCA LumB	1	Illumina HiSeq 2000	59784284	Y
TCGA-A8-A09D-01	BRCA LumB	1	Illumina HiSeq 2000	54287044	Y
TCGA-A8-A09E-01	BRCA LumB	1	Illumina HiSeq 2000	49925344	Y
TCGA-A8-A09I-01	BRCA LumB	1	Illumina HiSeq 2000	103213128	Y
TCGA-A8-A09K-01	BRCA LumB	1	Illumina HiSeq 2000	45856356	Y
TCGA-A8-A09M-01	BRCA LumB	1	Illumina HiSeq 2000	56537704	Y
TCGA-A8-A09N-01	BRCA LumB	1	Illumina HiSeq 2000	44668020	Y
TCGA-A8-A09Q-01	BRCA LumB	1	Illumina HiSeq 2000	68463056	Y
TCGA-A8-A09R-01	BRCA LumB	1	Illumina HiSeq 2000	69512600	Y
TCGA-A8-A09W-01	BRCA LumB	1	Illumina HiSeq 2000	49896820	Y
TCGA-A8-A09Z-01	BRCA LumB	1	Illumina HiSeq 2000	55767076	Y
TCGA-A8-A0A9-01	BRCA LumB	1	Illumina HiSeq 2000	68939016	Y
TCGA-A8-A0AB-01	BRCA LumB	1	Illumina HiSeq 2000	73897920	Y
TCGA-AC-A2BM-01	BRCA LumB	1	Illumina HiSeq 2000	53310120	Y
TCGA-AC-A2FM-01	BRCA LumB	1	Illumina HiSeq 2000	56842012	Y
TCGA-AC-A4ZE-01	BRCA LumB	1	Illumina HiSeq 2000	56554232	N
TCGA-AC-A5XU-01	BRCA LumB	1	Illumina HiSeq 2000	50473256	Y
TCGA-AC-A62V-01	BRCA LumB	1	Illumina HiSeq 2000	53240592	N
TCGA-AC-A7VB-01	BRCA LumB	1	Illumina HiSeq 2000	64114952	N
TCGA-AC-A8OR-01	BRCA LumB	1	Illumina HiSeq 2000	37342076	N
TCGA-AN-A03Y-01	BRCA LumB	1	Illumina HiSeq 2000	62791432	Y
TCGA-AN-A041-01	BRCA LumB	1	Illumina HiSeq 2000	68174896	Y
TCGA-AN-A049-01	BRCA LumB	1	Illumina HiSeq 2000	48911360	Y
TCGA-AN-A0AJ-01	BRCA LumB	1	Illumina HiSeq 2000	67896072	Y
TCGA-AN-A0AK-01	BRCA LumB	1	Illumina HiSeq 2000	45423152	Y
TCGA-AN-A0FF-01	BRCA LumB	1	Illumina HiSeq 2000	52830144	Y
TCGA-AN-A0FK-01	BRCA LumB	1	Illumina HiSeq 2000	55709092	Y
TCGA-AN-A0FW-01	BRCA LumB	1	Illumina HiSeq 2000	69867456	Y
TCGA-AN-A0FY-01	BRCA LumB	1	Illumina HiSeq 2000	74520984	Y
TCGA-AN-A0FZ-01	BRCA LumB	1	Illumina HiSeq 2000	84440000	Y
TCGA-AN-A0XR-01	BRCA LumB	1	Illumina HiSeq 2000	45758760	Y
TCGA-AO-A03L-01	BRCA LumB	1	Illumina HiSeq 2000	59999240	Y
TCGA-AO-A03M-01	BRCA LumB	1	Illumina HiSeq 2000	76060736	Y
TCGA-AO-A03O-01	BRCA LumB	1	Illumina HiSeq 2000	43651456	Y
TCGA-AO-A03P-01	BRCA LumB	1	Illumina HiSeq 2000	68564992	Y
TCGA-AO-A03T-01	BRCA LumB	1	Illumina HiSeq 2000	56351080	Y
TCGA-AO-A0J3-01	BRCA LumB	1	Illumina HiSeq 2000	79288648	Y
TCGA-AO-A0J7-01	BRCA LumB	1	Illumina HiSeq 2000	57087132	Y
TCGA-AO-A0JD-01	BRCA LumB	1	Illumina HiSeq 2000	54512800	Y
TCGA-AO-A0JI-01	BRCA LumB	1	Illumina HiSeq 2000	52053064	Y
TCGA-AO-A0JM-01	BRCA LumB	1	Illumina HiSeq 2000	37620792	Y
TCGA-AO-A125-01	BRCA LumB	1	Illumina HiSeq 2000	53937668	Y
TCGA-AO-A12B-01	BRCA LumB	1	Illumina HiSeq 2000	47817160	Y
TCGA-AO-A12H-01	BRCA LumB	1	Illumina HiSeq 2000	67660376	Y
TCGA-AO-A1KP-01	BRCA LumB	1	Illumina HiSeq 2000	63981004	Y
TCGA-AO-A1KQ-01	BRCA LumB	1	Illumina HiSeq 2000	42691512	N
TCGA-AO-A1KS-01	BRCA LumB	1	Illumina HiSeq 2000	62184632	Y
TCGA-AO-A1KT-01	BRCA LumB	1	Illumina HiSeq 2000	69731240	Y
TCGA-AQ-A04H-01	BRCA LumB	1	Illumina HiSeq 2000	68490016	Y
TCGA-AQ-A1H2-01	BRCA LumB	1	Illumina HiSeq 2000	76086520	Y
TCGA-AQ-A54O-01	BRCA LumB	1	Illumina HiSeq 2000	37170604	Y
TCGA-AR-A0TQ-01	BRCA LumB	1	Illumina HiSeq 2000	75877608	N
TCGA-AR-A0TR-01	BRCA LumB	1	Illumina HiSeq 2000	68301728	N
TCGA-AR-A0TT-01	BRCA LumB	1	Illumina HiSeq 2000	46910776	N
TCGA-AR-A0TV-01	BRCA LumB	1	Illumina HiSeq 2000	56704712	N
TCGA-AR-A0TW-01	BRCA LumB	1	Illumina HiSeq 2000	61200984	N
TCGA-AR-A0TY-01	BRCA LumB	1	Illumina HiSeq 2000	66059160	Y
TCGA-AR-A0TZ-01	BRCA LumB	1	Illumina HiSeq 2000	79993256	N
TCGA-AR-A0U2-01	BRCA LumB	1	Illumina HiSeq 2000	60091356	Y
TCGA-AR-A0U3-01	BRCA LumB	1	Illumina HiSeq 2000	33510516	Y
TCGA-AR-A1AS-01	BRCA LumB	1	Illumina HiSeq 2000	43766796	Y
TCGA-AR-A1AV-01	BRCA LumB	1	Illumina HiSeq 2000	67970592	Y
TCGA-AR-A1AW-01	BRCA LumB	1	Illumina HiSeq 2000	52705612	Y
TCGA-AR-A24H-01	BRCA LumB	1	Illumina HiSeq 2000	78935576	Y
TCGA-AR-A24K-01	BRCA LumB	1	Illumina HiSeq 2000	69481216	Y
TCGA-AR-A24N-01	BRCA LumB	1	Illumina HiSeq 2000	71041488	Y
TCGA-AR-A24R-01	BRCA LumB	1	Illumina HiSeq 2000	71473136	Y
TCGA-AR-A24Z-01	BRCA LumB	1	Illumina HiSeq 2000	87203864	Y
TCGA-AR-A250-01	BRCA LumB	1	Illumina HiSeq 2000	78279624	Y
TCGA-AR-A2LK-01	BRCA LumB	1	Illumina HiSeq 2000	64050080	Y
TCGA-AR-A2LL-01	BRCA LumB	1	Illumina HiSeq 2000	54559292	Y
TCGA-B6-A0IA-01	BRCA LumB	1	Illumina HiSeq 2000	63562568	Y
TCGA-B6-A0IB-01	BRCA LumB	1	Illumina HiSeq 2000	62580944	Y
TCGA-B6-A0IC-01	BRCA LumB	1	Illumina HiSeq 2000	75114656	Y
TCGA-B6-A0IM-01	BRCA LumB	1	Illumina HiSeq 2000	77509264	Y
TCGA-B6-A0IO-01	BRCA LumB	1	Illumina HiSeq 2000	65362220	Y
TCGA-B6-A0RG-01	BRCA LumB	1	Illumina HiSeq 2000	41576304	Y
TCGA-B6-A0RL-01	BRCA LumB	1	Illumina HiSeq 2000	60364628	N
TCGA-B6-A0RM-01	BRCA LumB	1	Illumina HiSeq 2000	57120992	N
TCGA-B6-A0WV-01	BRCA LumB	1	Illumina HiSeq 2000	40927248	Y
TCGA-B6-A0WW-01	BRCA LumB	1	Illumina HiSeq 2000	35744440	Y
TCGA-B6-A0X4-01	BRCA LumB	1	Illumina HiSeq 2000	36879976	Y
TCGA-B6-A0X5-01	BRCA LumB	1	Illumina HiSeq 2000	39533676	Y
TCGA-B6-A1KC-01	BRCA LumB	1	Illumina HiSeq 2000	72406096	Y
TCGA-B6-A1KN-01	BRCA LumB	1	Illumina HiSeq 2000	68916624	Y
TCGA-B6-A408-01	BRCA LumB	1	Illumina HiSeq 2000	56329028	Y
TCGA-BH-A0AU-01	BRCA LumB	1	Illumina HiSeq 2000	47086960	Y
TCGA-BH-A0C7-01	BRCA LumB	1	Illumina HiSeq 2000	74278720	Y
TCGA-BH-A0DD-01	BRCA LumB	1	Illumina HiSeq 2000	53972704	Y
TCGA-BH-A0H0-01	BRCA LumB	1	Illumina HiSeq 2000	72676672	Y
TCGA-BH-A0H7-01	BRCA LumB	1	Illumina HiSeq 2000	71718520	Y
TCGA-BH-A0H9-01	BRCA LumB	1	Illumina HiSeq 2000	49013916	Y
TCGA-BH-A0HB-01	BRCA LumB	1	Illumina HiSeq 2000	46703040	Y
TCGA-BH-A0HU-01	BRCA LumB	1	Illumina HiSeq 2000	60173152	Y
TCGA-BH-A0HW-01	BRCA LumB	1	Illumina HiSeq 2000	68472520	Y
TCGA-BH-A0HX-01	BRCA LumB	1	Illumina HiSeq 2000	52645644	Y
TCGA-BH-A0W3-01	BRCA LumB	1	Illumina HiSeq 2000	40100776	Y
TCGA-BH-A18H-01	BRCA LumB	1	Illumina HiSeq 2000	40468416	Y
TCGA-BH-A18J-01	BRCA LumB	1	Illumina HiSeq 2000	60347592	Y
TCGA-BH-A18L-01	BRCA LumB	1	Illumina HiSeq 2000	67589912	Y
TCGA-BH-A18N-01	BRCA LumB	1	Illumina HiSeq 2000	56165952	Y
TCGA-BH-A18R-01	BRCA LumB	1	Illumina HiSeq 2000	68974560	Y
TCGA-BH-A18S-01	BRCA LumB	1	Illumina HiSeq 2000	58658944	Y
TCGA-BH-A18U-01	BRCA LumB	1	Illumina HiSeq 2000	60222608	Y
TCGA-BH-A1ES-06	BRCA LumB	6	Illumina HiSeq 2000	60240516	Y
TCGA-BH-A1EW-01	BRCA LumB	1	Illumina HiSeq 2000	53237792	Y
TCGA-BH-A1F8-01	BRCA LumB	1	Illumina HiSeq 2000	72208768	Y
TCGA-BH-A1FD-01	BRCA LumB	1	Illumina HiSeq 2000	70007840	Y
TCGA-BH-A1FG-01	BRCA LumB	1	Illumina HiSeq 2000	63686072	Y
TCGA-BH-A1FJ-01	BRCA LumB	1	Illumina HiSeq 2000	68168800	Y
TCGA-BH-A1FM-01	BRCA LumB	1	Illumina HiSeq 2000	65372392	Y
TCGA-BH-A1FN-01	BRCA LumB	1	Illumina HiSeq 2000	41754516	Y
TCGA-BH-A1FR-01	BRCA LumB	1	Illumina HiSeq 2000	39963120	Y
TCGA-BH-A204-01	BRCA LumB	1	Illumina HiSeq 2000	92286888	Y
TCGA-BH-A209-01	BRCA LumB	1	Illumina HiSeq 2000	69333016	Y
TCGA-BH-A42T-01	BRCA LumB	1	Illumina HiSeq 2000	64435088	Y
TCGA-BH-A6R8-01	BRCA LumB	1	Illumina HiSeq 2000	55422288	N
TCGA-C8-A12M-01	BRCA LumB	1	Illumina HiSeq 2000	38119816	Y
TCGA-C8-A12U-01	BRCA LumB	1	Illumina HiSeq 2000	46574896	Y
TCGA-C8-A12W-01	BRCA LumB	1	Illumina HiSeq 2000	48077424	Y
TCGA-C8-A12X-01	BRCA LumB	1	Illumina HiSeq 2000	27407244	Y
TCGA-C8-A133-01	BRCA LumB	1	Illumina HiSeq 2000	49206624	Y
TCGA-C8-A1HG-01	BRCA LumB	1	Illumina HiSeq 2000	27796922	Y
TCGA-C8-A1HL-01	BRCA LumB	1	Illumina HiSeq 2000	41232620	Y
TCGA-C8-A1HM-01	BRCA LumB	1	Illumina HiSeq 2000	40986096	Y
TCGA-C8-A1HN-01	BRCA LumB	1	Illumina HiSeq 2000	73582608	Y
TCGA-C8-A1HO-01	BRCA LumB	1	Illumina HiSeq 2000	64893880	Y
TCGA-C8-A26V-01	BRCA LumB	1	Illumina HiSeq 2000	87904896	Y
TCGA-C8-A26W-01	BRCA LumB	1	Illumina HiSeq 2000	70737672	Y
TCGA-C8-A26Z-01	BRCA LumB	1	Illumina HiSeq 2000	68397344	Y
TCGA-C8-A273-01	BRCA LumB	1	Illumina HiSeq 2000	70244280	Y
TCGA-C8-A274-01	BRCA LumB	1	Illumina HiSeq 2000	72863184	Y
TCGA-C8-A27A-01	BRCA LumB	1	Illumina HiSeq 2000	75668200	Y
TCGA-C8-A3M8-01	BRCA LumB	1	Illumina HiSeq 2000	79423048	Y
TCGA-C8-A8HQ-01	BRCA LumB	1	Illumina HiSeq 2000	61203388	N
TCGA-D8-A13Y-01	BRCA LumB	1	Illumina HiSeq 2000	50697524	Y
TCGA-D8-A140-01	BRCA LumB	1	Illumina HiSeq 2000	49205436	Y
TCGA-D8-A1JC-01	BRCA LumB	1	Illumina HiSeq 2000	78080560	Y
TCGA-D8-A1JD-01	BRCA LumB	1	Illumina HiSeq 2000	82704544	Y
TCGA-D8-A1JI-01	BRCA LumB	1	Illumina HiSeq 2000	47854908	Y
TCGA-D8-A1JS-01	BRCA LumB	1	Illumina HiSeq 2000	62478308	Y
TCGA-D8-A1JT-01	BRCA LumB	1	Illumina HiSeq 2000	68998496	Y
TCGA-D8-A1X5-01	BRCA LumB	1	Illumina HiSeq 2000	48364688	Y
TCGA-D8-A1X6-01	BRCA LumB	1	Illumina HiSeq 2000	74332744	Y
TCGA-D8-A1X9-01	BRCA LumB	1	Illumina HiSeq 2000	79780912	Y
TCGA-D8-A1XA-01	BRCA LumB	1	Illumina HiSeq 2000	49523472	Y
TCGA-D8-A1XC-01	BRCA LumB	1	Illumina HiSeq 2000	45678656	Y
TCGA-D8-A1XF-01	BRCA LumB	1	Illumina HiSeq 2000	55639592	Y
TCGA-D8-A1XL-01	BRCA LumB	1	Illumina HiSeq 2000	63618664	Y
TCGA-D8-A1XR-01	BRCA LumB	1	Illumina HiSeq 2000	77170272	Y
TCGA-D8-A1XS-01	BRCA LumB	1	Illumina HiSeq 2000	70090720	Y
TCGA-D8-A1XV-01	BRCA LumB	1	Illumina HiSeq 2000	46095840	Y
TCGA-D8-A1XZ-01	BRCA LumB	1	Illumina HiSeq 2000	69907768	Y
TCGA-D8-A1Y1-01	BRCA LumB	1	Illumina HiSeq 2000	77828016	Y
TCGA-D8-A1Y3-01	BRCA LumB	1	Illumina HiSeq 2000	66968812	Y
TCGA-D8-A27R-01	BRCA LumB	1	Illumina HiSeq 2000	73594048	Y
TCGA-D8-A27W-01	BRCA LumB	1	Illumina HiSeq 2000	84286040	Y
TCGA-E2-A105-01	BRCA LumB	1	Illumina HiSeq 2000	60716868	Y
TCGA-E2-A107-01	BRCA LumB	1	Illumina HiSeq 2000	57789952	Y
TCGA-E2-A109-01	BRCA LumB	1	Illumina HiSeq 2000	62835024	Y
TCGA-E2-A10A-01	BRCA LumB	1	Illumina HiSeq 2000	57955728	Y
TCGA-E2-A10C-01	BRCA LumB	1	Illumina HiSeq 2000	45262464	Y
TCGA-E2-A14O-01	BRCA LumB	1	Illumina HiSeq 2000	59091176	Y
TCGA-E2-A14S-01	BRCA LumB	1	Illumina HiSeq 2000	66180336	Y
TCGA-E2-A14T-01	BRCA LumB	1	Illumina HiSeq 2000	80181624	Y
TCGA-E2-A14W-01	BRCA LumB	1	Illumina HiSeq 2000	44153684	Y
TCGA-E2-A154-01	BRCA LumB	1	Illumina HiSeq 2000	38832520	Y
TCGA-E2-A155-01	BRCA LumB	1	Illumina HiSeq 2000	72008592	Y
TCGA-E2-A15A-01	BRCA LumB	1	Illumina HiSeq 2000	62233416	Y
TCGA-E2-A15A-06	BRCA LumB	6	Illumina HiSeq 2000	61300852	Y
TCGA-E2-A15E-06	BRCA LumB	6	Illumina HiSeq 2000	53300408	Y
TCGA-E2-A15F-01	BRCA LumB	1	Illumina HiSeq 2000	46733556	Y
TCGA-E2-A15H-01	BRCA LumB	1	Illumina HiSeq 2000	50998848	Y
TCGA-E2-A15J-01	BRCA LumB	1	Illumina HiSeq 2000	58792864	Y
TCGA-E2-A15K-01	BRCA LumB	1	Illumina HiSeq 2000	48609552	Y
TCGA-E2-A15K-06	BRCA LumB	6	Illumina HiSeq 2000	54226836	Y
TCGA-E2-A15O-01	BRCA LumB	1	Illumina HiSeq 2000	46152736	Y
TCGA-E2-A15R-01	BRCA LumB	1	Illumina HiSeq 2000	81810248	Y
TCGA-E2-A15S-01	BRCA LumB	1	Illumina HiSeq 2000	70852408	Y
TCGA-E2-A15T-01	BRCA LumB	1	Illumina HiSeq 2000	61574912	Y
TCGA-E2-A1IE-01	BRCA LumB	1	Illumina HiSeq 2000	77896368	Y
TCGA-E2-A1L7-01	BRCA LumB	1	Illumina HiSeq 2000	40187600	Y
TCGA-E2-A1LA-01	BRCA LumB	1	Illumina HiSeq 2000	47836708	Y
TCGA-E2-A2P5-01	BRCA LumB	1	Illumina HiSeq 2000	57037808	Y
TCGA-E2-A2P6-01	BRCA LumB	1	Illumina HiSeq 2000	61981488	Y
TCGA-E2-A56Z-01	BRCA LumB	1	Illumina HiSeq 2000	43763688	Y
TCGA-E2-A576-01	BRCA LumB	1	Illumina HiSeq 2000	48141080	N
TCGA-E9-A1N3-01	BRCA LumB	1	Illumina HiSeq 2000	75196960	Y
TCGA-E9-A1NI-01	BRCA LumB	1	Illumina HiSeq 2000	40969560	Y
TCGA-E9-A1R2-01	BRCA LumB	1	Illumina HiSeq 2000	42158832	Y
TCGA-E9-A1R4-01	BRCA LumB	1	Illumina HiSeq 2000	48979368	Y
TCGA-E9-A1R5-01	BRCA LumB	1	Illumina HiSeq 2000	65399672	Y
TCGA-E9-A1R6-01	BRCA LumB	1	Illumina HiSeq 2000	53178348	Y
TCGA-E9-A1R7-01	BRCA LumB	1	Illumina HiSeq 2000	59960448	Y
TCGA-E9-A1RB-01	BRCA LumB	1	Illumina HiSeq 2000	80976600	Y
TCGA-E9-A1RC-01	BRCA LumB	1	Illumina HiSeq 2000	82405048	Y
TCGA-E9-A1RE-01	BRCA LumB	1	Illumina HiSeq 2000	69966864	Y
TCGA-E9-A1RF-01	BRCA LumB	1	Illumina HiSeq 2000	66514964	Y
TCGA-E9-A1RG-01	BRCA LumB	1	Illumina HiSeq 2000	48198320	Y
TCGA-E9-A228-01	BRCA LumB	1	Illumina HiSeq 2000	72098216	Y
TCGA-E9-A22A-01	BRCA LumB	1	Illumina HiSeq 2000	80455656	Y
TCGA-E9-A22B-01	BRCA LumB	1	Illumina HiSeq 2000	75823544	Y
TCGA-E9-A22D-01	BRCA LumB	1	Illumina HiSeq 2000	78574320	Y
TCGA-E9-A22H-01	BRCA LumB	1	Illumina HiSeq 2000	77610512	Y
TCGA-E9-A245-01	BRCA LumB	1	Illumina HiSeq 2000	34078828	Y
TCGA-E9-A247-01	BRCA LumB	1	Illumina HiSeq 2000	68331816	Y
TCGA-E9-A249-01	BRCA LumB	1	Illumina HiSeq 2000	74925528	Y
TCGA-E9-A2JS-01	BRCA LumB	1	Illumina HiSeq 2000	60169944	Y
TCGA-E9-A3HO-01	BRCA LumB	1	Illumina HiSeq 2000	54374280	Y
TCGA-E9-A54X-01	BRCA LumB	1	Illumina HiSeq 2000	38965468	Y
TCGA-E9-A54Y-01	BRCA LumB	1	Illumina HiSeq 2000	41747788	Y
TCGA-E9-A5UO-01	BRCA LumB	1	Illumina HiSeq 2000	47541360	Y
TCGA-E9-A5UP-01	BRCA LumB	1	Illumina HiSeq 2000	47714220	Y
TCGA-EW-A1IZ-01	BRCA LumB	1	Illumina HiSeq 2000	43918072	Y
TCGA-EW-A1J1-01	BRCA LumB	1	Illumina HiSeq 2000	69585000	Y
TCGA-EW-A1J5-01	BRCA LumB	1	Illumina HiSeq 2000	75426080	Y
TCGA-EW-A1J6-01	BRCA LumB	1	Illumina HiSeq 2000	65264896	Y
TCGA-EW-A1OX-01	BRCA LumB	1	Illumina HiSeq 2000	45949032	Y
TCGA-EW-A1OY-01	BRCA LumB	1	Illumina HiSeq 2000	40960276	Y
TCGA-EW-A1P0-01	BRCA LumB	1	Illumina HiSeq 2000	42906156	Y
TCGA-EW-A1P5-01	BRCA LumB	1	Illumina HiSeq 2000	51743456	Y
TCGA-EW-A1PA-01	BRCA LumB	1	Illumina HiSeq 2000	43387224	Y
TCGA-EW-A1PC-01	BRCA LumB	1	Illumina HiSeq 2000	81953680	Y
TCGA-EW-A2FW-01	BRCA LumB	1	Illumina HiSeq 2000	53620260	Y
TCGA-EW-A423-01	BRCA LumB	1	Illumina HiSeq 2000	64177744	Y
TCGA-EW-A6SA-01	BRCA LumB	1	Illumina HiSeq 2000	62714656	N
TCGA-GM-A2DC-01	BRCA LumB	1	Illumina HiSeq 2000	37556108	Y
TCGA-LL-A442-01	BRCA LumB	1	Illumina HiSeq 2000	76662232	N
TCGA-LL-A5YM-01	BRCA LumB	1	Illumina HiSeq 2000	45592160	Y
TCGA-LL-A6FP-01	BRCA LumB	1	Illumina HiSeq 2000	60296996	N
TCGA-LL-A6FQ-01	BRCA LumB	1	Illumina HiSeq 2000	50814552	N
TCGA-LL-A7SZ-01	BRCA LumB	1	Illumina HiSeq 2000	33607132	N
TCGA-LL-A7T0-01	BRCA LumB	1	Illumina HiSeq 2000	42723196	N
TCGA-LL-A9Q3-01	BRCA LumB	1	Illumina HiSeq 2000	43318224	N
TCGA-LQ-A4E4-01	BRCA LumB	1	Illumina HiSeq 2000	39052696	Y
TCGA-OL-A5D8-01	BRCA LumB	1	Illumina HiSeq 2000	47117360	Y
TCGA-OL-A66H-01	BRCA LumB	1	Illumina HiSeq 2000	47405408	Y
TCGA-OL-A66O-01	BRCA LumB	1	Illumina HiSeq 2000	58267272	N
TCGA-PE-A5DC-01	BRCA LumB	1	Illumina HiSeq 2000	48739032	Y
TCGA-PL-A8LX-01	BRCA LumB	1	Illumina HiSeq 2000	48185576	N
TCGA-S3-A6ZF-01	BRCA LumB	1	Illumina HiSeq 2000	58529292	N
TCGA-S3-A6ZG-01	BRCA LumB	1	Illumina HiSeq 2000	59164800	N
TCGA-S3-A6ZH-01	BRCA LumB	1	Illumina HiSeq 2000	62621168	N
TCGA-S3-AA11-01	BRCA LumB	1	Illumina HiSeq 2000	40461384	N
TCGA-S3-AA12-01	BRCA LumB	1	Illumina HiSeq 2000	37710216	N
TCGA-S3-AA17-01	BRCA LumB	1	Illumina HiSeq 2000	47723360	N
TCGA-UL-AAZ6-01	BRCA LumB	1	Illumina HiSeq 2000	58395824	N
TCGA-WT-AB41-01	BRCA LumB	1	Illumina HiSeq 2000	28285616	N
TCGA-Z7-A8R6-01	BRCA LumB	1	Illumina HiSeq 2000	54904000	N
TCGA-2W-A8YY-01	CESC	1	Illumina HiSeq 2000	50018268	N
TCGA-4J-AA1J-01	CESC	1	Illumina HiSeq 2000	42992384	N
TCGA-BI-A0VR-01	CESC	1	Illumina HiSeq 2000	58144500	Y
TCGA-BI-A0VS-01	CESC	1	Illumina HiSeq 2000	70147264	Y
TCGA-BI-A20A-01	CESC	1	Illumina HiSeq 2000	58484032	Y
TCGA-C5-A0TN-01	CESC	1	Illumina HiSeq 2000	42934544	Y
TCGA-C5-A1BE-01	CESC	1	Illumina HiSeq 2000	67025156	Y
TCGA-C5-A1BF-01	CESC	1	Illumina HiSeq 2000	64334472	Y
TCGA-C5-A1BI-01	CESC	1	Illumina HiSeq 2000	67866960	Y
TCGA-C5-A1BJ-01	CESC	1	Illumina HiSeq 2000	96895608	Y
TCGA-C5-A1BK-01	CESC	1	Illumina HiSeq 2000	55133640	Y
TCGA-C5-A1BL-01	CESC	1	Illumina HiSeq 2000	46765576	Y
TCGA-C5-A1BM-01	CESC	1	Illumina HiSeq 2000	67426656	Y
TCGA-C5-A1BN-01	CESC	1	Illumina HiSeq 2000	55267040	Y
TCGA-C5-A1BQ-01	CESC	1	Illumina HiSeq 2000	71324112	Y
TCGA-C5-A1M5-01	CESC	1	Illumina HiSeq 2000	63093840	Y
TCGA-C5-A1M6-01	CESC	1	Illumina HiSeq 2000	38141232	Y
TCGA-C5-A1M7-01	CESC	1	Illumina HiSeq 2000	73366344	Y
TCGA-C5-A1M8-01	CESC	1	Illumina HiSeq 2000	73017424	Y
TCGA-C5-A1M9-01	CESC	1	Illumina HiSeq 2000	78871448	Y
TCGA-C5-A1ME-01	CESC	1	Illumina HiSeq 2000	42280068	Y
TCGA-C5-A1MF-01	CESC	1	Illumina HiSeq 2000	45383052	Y
TCGA-C5-A1MH-01	CESC	1	Illumina HiSeq 2000	64434608	Y
TCGA-C5-A1MI-01	CESC	1	Illumina HiSeq 2000	76911936	Y
TCGA-C5-A1MJ-01	CESC	1	Illumina HiSeq 2000	71687368	Y
TCGA-C5-A1MK-01	CESC	1	Illumina HiSeq 2000	55799248	Y
TCGA-C5-A1ML-01	CESC	1	Illumina HiSeq 2000	37461488	Y
TCGA-C5-A1MN-01	CESC	1	Illumina HiSeq 2000	52693764	Y
TCGA-C5-A1MP-01	CESC	1	Illumina HiSeq 2000	45139860	Y
TCGA-C5-A2LS-01	CESC	1	Illumina HiSeq 2000	47458152	Y
TCGA-C5-A2LT-01	CESC	1	Illumina HiSeq 2000	60729092	Y
TCGA-C5-A2LV-01	CESC	1	Illumina HiSeq 2000	66284748	Y
TCGA-C5-A2LX-01	CESC	1	Illumina HiSeq 2000	61064164	Y
TCGA-C5-A2LY-01	CESC	1	Illumina HiSeq 2000	39601760	Y
TCGA-C5-A2LZ-01	CESC	1	Illumina HiSeq 2000	58934360	Y
TCGA-C5-A2M1-01	CESC	1	Illumina HiSeq 2000	93860712	Y
TCGA-C5-A2M2-01	CESC	1	Illumina HiSeq 2000	52279888	Y
TCGA-C5-A3HD-01	CESC	1	Illumina HiSeq 2000	59263064	Y
TCGA-C5-A3HE-01	CESC	1	Illumina HiSeq 2000	60762112	Y
TCGA-C5-A3HF-01	CESC	1	Illumina HiSeq 2000	61068104	Y
TCGA-C5-A3HL-01	CESC	1	Illumina HiSeq 2000	65583692	Y
TCGA-C5-A7CG-01	CESC	1	Illumina HiSeq 2000	51384284	Y
TCGA-C5-A7CH-01	CESC	1	Illumina HiSeq 2000	44344400	Y
TCGA-C5-A7CJ-01	CESC	1	Illumina HiSeq 2000	46651160	Y
TCGA-C5-A7CK-01	CESC	1	Illumina HiSeq 2000	60767248	Y
TCGA-C5-A7CL-01	CESC	1	Illumina HiSeq 2000	48234984	Y
TCGA-C5-A7CM-01	CESC	1	Illumina HiSeq 2000	44979432	Y
TCGA-C5-A7CO-01	CESC	1	Illumina HiSeq 2000	50858704	Y
TCGA-C5-A7UC-01	CESC	1	Illumina HiSeq 2000	48860864	Y
TCGA-C5-A7UE-01	CESC	1	Illumina HiSeq 2000	38905080	Y
TCGA-C5-A7UH-01	CESC	1	Illumina HiSeq 2000	48430792	Y
TCGA-C5-A7UI-01	CESC	1	Illumina HiSeq 2000	33581432	N
TCGA-C5-A7X3-01	CESC	1	Illumina HiSeq 2000	37724808	Y
TCGA-C5-A7X5-01	CESC	1	Illumina HiSeq 2000	56359652	N
TCGA-C5-A7X8-01	CESC	1	Illumina HiSeq 2000	41272580	N
TCGA-C5-A7XC-01	CESC	1	Illumina HiSeq 2000	40031240	N
TCGA-C5-A8XH-01	CESC	1	Illumina HiSeq 2000	57680944	N
TCGA-C5-A8XI-01	CESC	1	Illumina HiSeq 2000	51660880	N
TCGA-C5-A8XJ-01	CESC	1	Illumina HiSeq 2000	47225824	N
TCGA-C5-A8XK-01	CESC	1	Illumina HiSeq 2000	43873216	N
TCGA-C5-A8YQ-01	CESC	1	Illumina HiSeq 2000	46382072	N
TCGA-C5-A8YR-01	CESC	1	Illumina HiSeq 2000	41053200	N
TCGA-C5-A8YT-01	CESC	1	Illumina HiSeq 2000	50180408	N
TCGA-C5-A8ZZ-01	CESC	1	Illumina HiSeq 2000	50763788	N
TCGA-C5-A907-01	CESC	1	Illumina HiSeq 2000	42567192	N
TCGA-DG-A2KH-01	CESC	1	Illumina HiSeq 2000	73719128	Y
TCGA-DG-A2KK-01	CESC	1	Illumina HiSeq 2000	62558120	Y
TCGA-DG-A2KL-01	CESC	1	Illumina HiSeq 2000	67256448	Y
TCGA-DG-A2KM-01	CESC	1	Illumina HiSeq 2000	69405912	Y
TCGA-DR-A0ZL-01	CESC	1	Illumina HiSeq 2000	50300840	Y
TCGA-DR-A0ZM-01	CESC	1	Illumina HiSeq 2000	45901684	Y
TCGA-DS-A0VK-01	CESC	1	Illumina HiSeq 2000	80082992	Y
TCGA-DS-A0VL-01	CESC	1	Illumina HiSeq 2000	56305680	Y
TCGA-DS-A0VM-01	CESC	1	Illumina HiSeq 2000	72028544	Y
TCGA-DS-A0VN-01	CESC	1	Illumina HiSeq 2000	66657696	Y
TCGA-DS-A3LQ-01	CESC	1	Illumina HiSeq 2000	69775288	Y
TCGA-DS-A5RQ-01	CESC	1	Illumina HiSeq 2000	44865840	Y
TCGA-DS-A7WF-01	CESC	1	Illumina HiSeq 2000	53155376	Y
TCGA-DS-A7WH-01	CESC	1	Illumina HiSeq 2000	46583320	Y
TCGA-DS-A7WI-01	CESC	1	Illumina HiSeq 2000	43181612	Y
TCGA-EA-A1QT-01	CESC	1	Illumina HiSeq 2000	84903608	Y
TCGA-EA-A3HQ-01	CESC	1	Illumina HiSeq 2000	85907904	Y
TCGA-EA-A3HR-01	CESC	1	Illumina HiSeq 2000	76493672	Y
TCGA-EA-A3HS-01	CESC	1	Illumina HiSeq 2000	68070704	N
TCGA-EA-A3HT-01	CESC	1	Illumina HiSeq 2000	74137392	Y
TCGA-EA-A3QD-01	CESC	1	Illumina HiSeq 2000	54421088	Y
TCGA-EA-A3QE-01	CESC	1	Illumina HiSeq 2000	78344384	Y
TCGA-EA-A3Y4-01	CESC	1	Illumina HiSeq 2000	68712696	Y
TCGA-EA-A410-01	CESC	1	Illumina HiSeq 2000	48466572	Y
TCGA-EA-A411-01	CESC	1	Illumina HiSeq 2000	80519376	Y
TCGA-EA-A439-01	CESC	1	Illumina HiSeq 2000	87849472	Y
TCGA-EA-A43B-01	CESC	1	Illumina HiSeq 2000	35523976	Y
TCGA-EA-A44S-01	CESC	1	Illumina HiSeq 2000	45914784	Y
TCGA-EA-A4BA-01	CESC	1	Illumina HiSeq 2000	37316968	Y
TCGA-EA-A50E-01	CESC	1	Illumina HiSeq 2000	40778660	Y
TCGA-EA-A556-01	CESC	1	Illumina HiSeq 2000	41173560	Y
TCGA-EA-A5FO-01	CESC	1	Illumina HiSeq 2000	41471116	Y
TCGA-EA-A5O9-01	CESC	1	Illumina HiSeq 2000	51125740	Y
TCGA-EA-A5ZD-01	CESC	1	Illumina HiSeq 2000	46679516	Y
TCGA-EA-A5ZE-01	CESC	1	Illumina HiSeq 2000	45361400	Y
TCGA-EA-A5ZF-01	CESC	1	Illumina HiSeq 2000	46322700	Y
TCGA-EA-A6QX-01	CESC	1	Illumina HiSeq 2000	46802896	Y
TCGA-EA-A78R-01	CESC	1	Illumina HiSeq 2000	41493752	Y
TCGA-EA-A97N-01	CESC	1	Illumina HiSeq 2000	39295328	N
TCGA-EK-A2GZ-01	CESC	1	Illumina HiSeq 2000	74560448	Y
TCGA-EK-A2H0-01	CESC	1	Illumina HiSeq 2000	60508620	Y
TCGA-EK-A2H1-01	CESC	1	Illumina HiSeq 2000	54859268	Y
TCGA-EK-A2IP-01	CESC	1	Illumina HiSeq 2000	58372688	Y
TCGA-EK-A2PG-01	CESC	1	Illumina HiSeq 2000	56794872	Y
TCGA-EK-A2PI-01	CESC	1	Illumina HiSeq 2000	65508196	Y
TCGA-EK-A2PK-01	CESC	1	Illumina HiSeq 2000	52047812	Y
TCGA-EK-A2PL-01	CESC	1	Illumina HiSeq 2000	37510592	Y
TCGA-EK-A2PM-01	CESC	1	Illumina HiSeq 2000	57688180	Y
TCGA-EK-A2R7-01	CESC	1	Illumina HiSeq 2000	65501480	Y
TCGA-EK-A2R8-01	CESC	1	Illumina HiSeq 2000	50225644	Y
TCGA-EK-A2R9-01	CESC	1	Illumina HiSeq 2000	58210424	Y
TCGA-EK-A2RA-01	CESC	1	Illumina HiSeq 2000	65660724	Y
TCGA-EK-A2RB-01	CESC	1	Illumina HiSeq 2000	59967452	Y
TCGA-EK-A2RC-01	CESC	1	Illumina HiSeq 2000	55891272	Y
TCGA-EK-A2RE-01	CESC	1	Illumina HiSeq 2000	65878420	Y
TCGA-EK-A2RJ-01	CESC	1	Illumina HiSeq 2000	63309544	Y
TCGA-EK-A2RK-01	CESC	1	Illumina HiSeq 2000	66953728	Y
TCGA-EK-A2RL-01	CESC	1	Illumina HiSeq 2000	76362672	Y
TCGA-EK-A2RM-01	CESC	1	Illumina HiSeq 2000	52986604	Y
TCGA-EK-A2RN-01	CESC	1	Illumina HiSeq 2000	56494524	Y
TCGA-EK-A2RO-01	CESC	1	Illumina HiSeq 2000	46020724	Y
TCGA-EK-A3GJ-01	CESC	1	Illumina HiSeq 2000	61544180	Y
TCGA-EK-A3GK-01	CESC	1	Illumina HiSeq 2000	71258408	Y
TCGA-EK-A3GM-01	CESC	1	Illumina HiSeq 2000	69788920	Y
TCGA-EK-A3GN-01	CESC	1	Illumina HiSeq 2000	65181296	Y
TCGA-EX-A1H5-01	CESC	1	Illumina HiSeq 2000	65731132	Y
TCGA-EX-A1H6-01	CESC	1	Illumina HiSeq 2000	61642764	Y
TCGA-EX-A3L1-01	CESC	1	Illumina HiSeq 2000	58177008	Y
TCGA-EX-A449-01	CESC	1	Illumina HiSeq 2000	46681392	Y
TCGA-EX-A69L-01	CESC	1	Illumina HiSeq 2000	47356160	Y
TCGA-EX-A69M-01	CESC	1	Illumina HiSeq 2000	47670008	Y
TCGA-EX-A8YF-01	CESC	1	Illumina HiSeq 2000	45645048	N
TCGA-FU-A23K-01	CESC	1	Illumina HiSeq 2000	59132664	Y
TCGA-FU-A23L-01	CESC	1	Illumina HiSeq 2000	73574584	Y
TCGA-FU-A2QG-01	CESC	1	Illumina HiSeq 2000	73071472	Y
TCGA-FU-A3EO-01	CESC	1	Illumina HiSeq 2000	42076064	Y
TCGA-FU-A3HY-01	CESC	1	Illumina HiSeq 2000	66182612	Y
TCGA-FU-A3HZ-01	CESC	1	Illumina HiSeq 2000	36721080	Y
TCGA-FU-A3NI-01	CESC	1	Illumina HiSeq 2000	78031224	Y
TCGA-FU-A3TQ-01	CESC	1	Illumina HiSeq 2000	76079816	Y
TCGA-FU-A3TX-01	CESC	1	Illumina HiSeq 2000	74842544	Y
TCGA-FU-A3WB-01	CESC	1	Illumina HiSeq 2000	70370064	Y
TCGA-FU-A3YQ-01	CESC	1	Illumina HiSeq 2000	66259072	Y
TCGA-FU-A40J-01	CESC	1	Illumina HiSeq 2000	66936680	Y
TCGA-FU-A57G-01	CESC	1	Illumina HiSeq 2000	45826768	Y
TCGA-FU-A5XV-01	CESC	1	Illumina HiSeq 2000	47708136	Y
TCGA-FU-A770-01	CESC	1	Illumina HiSeq 2000	40135056	Y
TCGA-GH-A9DA-01	CESC	1	Illumina HiSeq 2000	52416276	N
TCGA-HG-A2PA-01	CESC	1	Illumina HiSeq 2000	72298160	Y
TCGA-HM-A3JJ-01	CESC	1	Illumina HiSeq 2000	71399920	Y
TCGA-HM-A3JK-01	CESC	1	Illumina HiSeq 2000	43757784	Y
TCGA-HM-A4S6-01	CESC	1	Illumina HiSeq 2000	46719380	Y
TCGA-HM-A6W2-01	CESC	1	Illumina HiSeq 2000	49413440	Y
TCGA-HM-A6W2-06	CESC	6	Illumina HiSeq 2000	33573136	N
TCGA-IR-A3L7-01	CESC	1	Illumina HiSeq 2000	63239856	Y
TCGA-IR-A3LA-01	CESC	1	Illumina HiSeq 2000	59006952	Y
TCGA-IR-A3LB-01	CESC	1	Illumina HiSeq 2000	80941896	Y
TCGA-IR-A3LC-01	CESC	1	Illumina HiSeq 2000	64909404	Y
TCGA-IR-A3LF-01	CESC	1	Illumina HiSeq 2000	55485872	Y
TCGA-IR-A3LH-01	CESC	1	Illumina HiSeq 2000	64178768	Y
TCGA-IR-A3LI-01	CESC	1	Illumina HiSeq 2000	43752036	Y
TCGA-IR-A3LK-01	CESC	1	Illumina HiSeq 2000	59561072	Y
TCGA-IR-A3LL-01	CESC	1	Illumina HiSeq 2000	63959332	Y
TCGA-JW-A5VG-01	CESC	1	Illumina HiSeq 2000	51794808	Y
TCGA-JW-A5VH-01	CESC	1	Illumina HiSeq 2000	48337608	Y
TCGA-JW-A5VI-01	CESC	1	Illumina HiSeq 2000	50012700	Y
TCGA-JW-A5VJ-01	CESC	1	Illumina HiSeq 2000	53884016	Y
TCGA-JW-A5VK-01	CESC	1	Illumina HiSeq 2000	50684552	Y
TCGA-JW-A5VL-01	CESC	1	Illumina HiSeq 2000	53569376	Y
TCGA-JW-A69B-01	CESC	1	Illumina HiSeq 2000	66350460	Y
TCGA-JW-A852-01	CESC	1	Illumina HiSeq 2000	35081752	Y
TCGA-JW-AAVH-01	CESC	1	Illumina HiSeq 2000	40459024	N
TCGA-JX-A3PZ-01	CESC	1	Illumina HiSeq 2000	53657296	Y
TCGA-JX-A3Q0-01	CESC	1	Illumina HiSeq 2000	53791292	Y
TCGA-JX-A3Q8-01	CESC	1	Illumina HiSeq 2000	57914368	Y
TCGA-JX-A5QV-01	CESC	1	Illumina HiSeq 2000	48236168	Y
TCGA-LP-A4AU-01	CESC	1	Illumina HiSeq 2000	54016012	Y
TCGA-LP-A4AV-01	CESC	1	Illumina HiSeq 2000	32459868	Y
TCGA-LP-A4AW-01	CESC	1	Illumina HiSeq 2000	46058296	Y
TCGA-LP-A4AX-01	CESC	1	Illumina HiSeq 2000	37990948	Y
TCGA-LP-A5U2-01	CESC	1	Illumina HiSeq 2000	49305440	Y
TCGA-LP-A5U3-01	CESC	1	Illumina HiSeq 2000	49036148	Y
TCGA-LP-A7HU-01	CESC	1	Illumina HiSeq 2000	42688752	Y
TCGA-MA-AA3W-01	CESC	1	Illumina HiSeq 2000	39496144	N
TCGA-MA-AA3X-01	CESC	1	Illumina HiSeq 2000	44382616	N
TCGA-MA-AA3Y-01	CESC	1	Illumina HiSeq 2000	55926964	N
TCGA-MA-AA3Z-01	CESC	1	Illumina HiSeq 2000	38253748	N
TCGA-MA-AA41-01	CESC	1	Illumina HiSeq 2000	43737784	N
TCGA-MA-AA42-01	CESC	1	Illumina HiSeq 2000	41682776	N
TCGA-MA-AA43-01	CESC	1	Illumina HiSeq 2000	49204800	N
TCGA-MU-A51Y-01	CESC	1	Illumina HiSeq 2000	50163852	Y
TCGA-MU-A5YI-01	CESC	1	Illumina HiSeq 2000	47473652	Y
TCGA-MU-A8JM-01	CESC	1	Illumina HiSeq 2000	53160400	N
TCGA-MY-A5BD-01	CESC	1	Illumina HiSeq 2000	42022336	Y
TCGA-MY-A5BE-01	CESC	1	Illumina HiSeq 2000	41774624	Y
TCGA-MY-A5BF-01	CESC	1	Illumina HiSeq 2000	45407384	Y
TCGA-MY-A913-01	CESC	1	Illumina HiSeq 2000	54429840	N
TCGA-PN-A8MA-01	CESC	1	Illumina HiSeq 2000	40515428	N
TCGA-Q1-A5R1-01	CESC	1	Illumina HiSeq 2000	40879796	Y
TCGA-Q1-A5R2-01	CESC	1	Illumina HiSeq 2000	49665712	Y
TCGA-Q1-A5R3-01	CESC	1	Illumina HiSeq 2000	66195836	Y
TCGA-Q1-A6DT-01	CESC	1	Illumina HiSeq 2000	40926448	Y
TCGA-Q1-A6DV-01	CESC	1	Illumina HiSeq 2000	47952308	Y
TCGA-Q1-A6DW-01	CESC	1	Illumina HiSeq 2000	50697064	Y
TCGA-Q1-A73O-01	CESC	1	Illumina HiSeq 2000	58434192	Y
TCGA-Q1-A73P-01	CESC	1	Illumina HiSeq 2000	48125088	Y
TCGA-Q1-A73Q-01	CESC	1	Illumina HiSeq 2000	43347192	Y
TCGA-Q1-A73R-01	CESC	1	Illumina HiSeq 2000	69685544	Y
TCGA-Q1-A73S-01	CESC	1	Illumina HiSeq 2000	36162104	Y
TCGA-R2-A69V-01	CESC	1	Illumina HiSeq 2000	35114432	Y
TCGA-RA-A741-01	CESC	1	Illumina HiSeq 2000	37118360	Y
TCGA-UC-A7PD-01	CESC	1	Illumina HiSeq 2000	49155200	Y
TCGA-UC-A7PF-01	CESC	1	Illumina HiSeq 2000	40948928	Y
TCGA-UC-A7PG-01	CESC	1	Illumina HiSeq 2000	48186268	N
TCGA-UC-A7PG-06	CESC	6	Illumina HiSeq 2000	52046292	N
TCGA-UC-A7PI-01	CESC	1	Illumina HiSeq 2000	49419984	N
TCGA-VS-A8EB-01	CESC	1	Illumina HiSeq 2000	51018480	N
TCGA-VS-A8EC-01	CESC	1	Illumina HiSeq 2000	45419624	N
TCGA-VS-A8EG-01	CESC	1	Illumina HiSeq 2000	66423308	N
TCGA-VS-A8EH-01	CESC	1	Illumina HiSeq 2000	51052736	N
TCGA-VS-A8EI-01	CESC	1	Illumina HiSeq 2000	43340976	N
TCGA-VS-A8EJ-01	CESC	1	Illumina HiSeq 2000	42705316	N
TCGA-VS-A8EL-01	CESC	1	Illumina HiSeq 2000	53448656	N
TCGA-VS-A8Q8-01	CESC	1	Illumina HiSeq 2000	41187372	N
TCGA-VS-A8Q9-01	CESC	1	Illumina HiSeq 2000	46101900	N
TCGA-VS-A8QA-01	CESC	1	Illumina HiSeq 2000	46643160	N
TCGA-VS-A8QC-01	CESC	1	Illumina HiSeq 2000	52719516	N
TCGA-VS-A8QF-01	CESC	1	Illumina HiSeq 2000	47414356	N
TCGA-VS-A8QH-01	CESC	1	Illumina HiSeq 2000	41239208	N
TCGA-VS-A8QM-01	CESC	1	Illumina HiSeq 2000	48668448	N
TCGA-VS-A94W-01	CESC	1	Illumina HiSeq 2000	51163176	N
TCGA-VS-A94X-01	CESC	1	Illumina HiSeq 2000	46252696	N
TCGA-VS-A94Y-01	CESC	1	Illumina HiSeq 2000	35516788	N
TCGA-VS-A94Z-01	CESC	1	Illumina HiSeq 2000	46405512	N
TCGA-VS-A950-01	CESC	1	Illumina HiSeq 2000	38242976	N
TCGA-VS-A952-01	CESC	1	Illumina HiSeq 2000	41726968	N
TCGA-VS-A953-01	CESC	1	Illumina HiSeq 2000	61418584	N
TCGA-VS-A954-01	CESC	1	Illumina HiSeq 2000	42473572	N
TCGA-VS-A958-01	CESC	1	Illumina HiSeq 2000	35109992	N
TCGA-VS-A959-01	CESC	1	Illumina HiSeq 2000	30487364	N
TCGA-VS-A9U5-01	CESC	1	Illumina HiSeq 2000	25473402	N
TCGA-VS-A9U6-01	CESC	1	Illumina HiSeq 2000	54646428	N
TCGA-VS-A9U7-01	CESC	1	Illumina HiSeq 2000	72505712	N
TCGA-VS-A9UB-01	CESC	1	Illumina HiSeq 2000	31255238	N
TCGA-VS-A9UC-01	CESC	1	Illumina HiSeq 2000	46769712	N
TCGA-VS-A9UH-01	CESC	1	Illumina HiSeq 2000	38298220	N
TCGA-VS-A9UI-01	CESC	1	Illumina HiSeq 2000	29458260	N
TCGA-VS-A9UJ-01	CESC	1	Illumina HiSeq 2000	31064610	N
TCGA-VS-A9UL-01	CESC	1	Illumina HiSeq 2000	37397436	N
TCGA-VS-A9UM-01	CESC	1	Illumina HiSeq 2000	36622780	N
TCGA-VS-A9UO-01	CESC	1	Illumina HiSeq 2000	72175072	N
TCGA-VS-A9UP-01	CESC	1	Illumina HiSeq 2000	35838088	N
TCGA-VS-A9UQ-01	CESC	1	Illumina HiSeq 2000	42290504	N
TCGA-VS-A9UR-01	CESC	1	Illumina HiSeq 2000	38477772	N
TCGA-VS-A9UT-01	CESC	1	Illumina HiSeq 2000	28920456	N
TCGA-VS-A9UU-01	CESC	1	Illumina HiSeq 2000	26675272	N
TCGA-VS-A9UV-01	CESC	1	Illumina HiSeq 2000	35018376	N
TCGA-VS-A9UY-01	CESC	1	Illumina HiSeq 2000	43170020	N
TCGA-VS-A9UZ-01	CESC	1	Illumina HiSeq 2000	32728632	N
TCGA-VS-A9V1-01	CESC	1	Illumina HiSeq 2000	28087684	N
TCGA-VS-A9V2-01	CESC	1	Illumina HiSeq 2000	36619152	N
TCGA-VS-A9V3-01	CESC	1	Illumina HiSeq 2000	30784048	N
TCGA-VS-A9V5-01	CESC	1	Illumina HiSeq 2000	42679716	N
TCGA-VS-AA62-01	CESC	1	Illumina HiSeq 2000	41957316	N
TCGA-WL-A834-01	CESC	1	Illumina HiSeq 2000	40613692	Y
TCGA-XS-A8TJ-01	CESC	1	Illumina HiSeq 2000	51327512	N
TCGA-ZJ-A8QO-01	CESC	1	Illumina HiSeq 2000	52069828	N
TCGA-ZJ-A8QQ-01	CESC	1	Illumina HiSeq 2000	48972660	N
TCGA-ZJ-A8QR-01	CESC	1	Illumina HiSeq 2000	39821352	N
TCGA-ZJ-AAX4-01	CESC	1	Illumina HiSeq 2000	32234732	N
TCGA-ZJ-AAX8-01	CESC	1	Illumina HiSeq 2000	50203120	N
TCGA-ZJ-AAXA-01	CESC	1	Illumina HiSeq 2000	101867272	N
TCGA-ZJ-AAXF-01	CESC	1	Illumina HiSeq 2000	32608830	N
TCGA-ZJ-AAXI-01	CESC	1	Illumina HiSeq 2000	36836968	N
TCGA-ZJ-AAXJ-01	CESC	1	Illumina HiSeq 2000	35895396	N
TCGA-ZJ-AAXN-01	CESC	1	Illumina HiSeq 2000	87640520	N
TCGA-ZJ-AAXT-01	CESC	1	Illumina HiSeq 2000	49967292	N
TCGA-ZJ-AAXU-01	CESC	1	Illumina HiSeq 2000	70113096	N
TCGA-ZJ-AB0H-01	CESC	1	Illumina HiSeq 2000	32406300	N
TCGA-ZJ-AB0I-01	CESC	1	Illumina HiSeq 2000	37907320	N
TCGA-ZX-AA5X-01	CESC	1	Illumina HiSeq 2000	26845268	N
TCGA-02-0047-01	GBM	1	Illumina HiSeq 2000	35610104	Y
TCGA-02-0055-01	GBM	1	Illumina HiSeq 2000	41413644	Y
TCGA-02-2483-01	GBM	1	Illumina HiSeq 2000	48041716	Y
TCGA-02-2485-01	GBM	1	Illumina HiSeq 2000	42436864	Y
TCGA-02-2486-01	GBM	1	Illumina HiSeq 2000	38010668	Y
TCGA-06-0125-01	GBM	1	Illumina HiSeq 2000	47748136	N
TCGA-06-0129-01	GBM	1	Illumina HiSeq 2000	46677712	Y
TCGA-06-0130-01	GBM	1	Illumina HiSeq 2000	41209524	Y
TCGA-06-0132-01	GBM	1	Illumina HiSeq 2000	39937400	Y
TCGA-06-0138-01	GBM	1	Illumina HiSeq 2000	34041392	N
TCGA-06-0141-01	GBM	1	Illumina HiSeq 2000	48068844	Y
TCGA-06-0157-01	GBM	1	Illumina HiSeq 2000	44495524	Y
TCGA-06-0158-01	GBM	1	Illumina HiSeq 2000	46799872	Y
TCGA-06-0174-01	GBM	1	Illumina HiSeq 2000	41310852	Y
TCGA-06-0178-01	GBM	1	Illumina HiSeq 2000	35084368	Y
TCGA-06-0184-01	GBM	1	Illumina HiSeq 2000	45848448	Y
TCGA-06-0187-01	GBM	1	Illumina HiSeq 2000	43407276	N
TCGA-06-0190-01	GBM	1	Illumina HiSeq 2000	38368804	N
TCGA-06-0211-01	GBM	1	Illumina HiSeq 2000	47883728	N
TCGA-06-0219-01	GBM	1	Illumina HiSeq 2000	40349248	Y
TCGA-06-0238-01	GBM	1	Illumina HiSeq 2000	40878172	Y
TCGA-06-0644-01	GBM	1	Illumina HiSeq 2000	46710588	Y
TCGA-06-0645-01	GBM	1	Illumina HiSeq 2000	42321444	Y
TCGA-06-0646-01	GBM	1	Illumina HiSeq 2000	40965220	Y
TCGA-06-0649-01	GBM	1	Illumina HiSeq 2000	35755656	Y
TCGA-06-0743-01	GBM	1	Illumina HiSeq 2000	41557224	Y
TCGA-06-0744-01	GBM	1	Illumina HiSeq 2000	40594096	Y
TCGA-06-0745-01	GBM	1	Illumina HiSeq 2000	49911776	Y
TCGA-06-0747-01	GBM	1	Illumina HiSeq 2000	46675256	Y
TCGA-06-0749-01	GBM	1	Illumina HiSeq 2000	41150112	Y
TCGA-06-0750-01	GBM	1	Illumina HiSeq 2000	42467840	Y
TCGA-06-0882-01	GBM	1	Illumina HiSeq 2000	45095588	Y
TCGA-06-1804-01	GBM	1	Illumina HiSeq 2000	43721080	Y
TCGA-06-2557-01	GBM	1	Illumina HiSeq 2000	47289720	Y
TCGA-06-2558-01	GBM	1	Illumina HiSeq 2000	39555304	Y
TCGA-06-2559-01	GBM	1	Illumina HiSeq 2000	37978820	Y
TCGA-06-2561-01	GBM	1	Illumina HiSeq 2000	38248536	Y
TCGA-06-2562-01	GBM	1	Illumina HiSeq 2000	45831416	Y
TCGA-06-2563-01	GBM	1	Illumina HiSeq 2000	41204760	Y
TCGA-06-2564-01	GBM	1	Illumina HiSeq 2000	48729504	Y
TCGA-06-2565-01	GBM	1	Illumina HiSeq 2000	44723936	Y
TCGA-06-2567-01	GBM	1	Illumina HiSeq 2000	46489044	Y
TCGA-06-2569-01	GBM	1	Illumina HiSeq 2000	41526016	Y
TCGA-06-2570-01	GBM	1	Illumina HiSeq 2000	41471100	Y
TCGA-06-5408-01	GBM	1	Illumina HiSeq 2000	43954340	Y
TCGA-06-5410-01	GBM	1	Illumina HiSeq 2000	46221752	Y
TCGA-06-5411-01	GBM	1	Illumina HiSeq 2000	46808024	Y
TCGA-06-5412-01	GBM	1	Illumina HiSeq 2000	42725348	Y
TCGA-06-5413-01	GBM	1	Illumina HiSeq 2000	42476928	Y
TCGA-06-5414-01	GBM	1	Illumina HiSeq 2000	51099908	Y
TCGA-06-5415-01	GBM	1	Illumina HiSeq 2000	71575784	Y
TCGA-06-5416-01	GBM	1	Illumina HiSeq 2000	27053068	N
TCGA-06-5418-01	GBM	1	Illumina HiSeq 2000	42891552	Y
TCGA-06-5856-01	GBM	1	Illumina HiSeq 2000	42580148	Y
TCGA-06-5858-01	GBM	1	Illumina HiSeq 2000	43098064	Y
TCGA-06-5859-01	GBM	1	Illumina HiSeq 2000	45806912	Y
TCGA-08-0386-01	GBM	1	Illumina HiSeq 2000	42633016	Y
TCGA-12-0616-01	GBM	1	Illumina HiSeq 2000	26182448	Y
TCGA-12-0618-01	GBM	1	Illumina HiSeq 2000	51453256	Y
TCGA-12-0619-01	GBM	1	Illumina HiSeq 2000	47381248	Y
TCGA-12-0821-01	GBM	1	Illumina HiSeq 2000	43219772	Y
TCGA-12-3652-01	GBM	1	Illumina HiSeq 2000	35973348	Y
TCGA-12-3653-01	GBM	1	Illumina HiSeq 2000	26363292	Y
TCGA-12-5295-01	GBM	1	Illumina HiSeq 2000	34322228	Y
TCGA-12-5299-01	GBM	1	Illumina HiSeq 2000	48021136	Y
TCGA-14-0781-01	GBM	1	Illumina HiSeq 2000	48789628	Y
TCGA-14-0787-01	GBM	1	Illumina HiSeq 2000	26553912	Y
TCGA-14-0789-01	GBM	1	Illumina HiSeq 2000	34523020	Y
TCGA-14-0790-01	GBM	1	Illumina HiSeq 2000	29273336	Y
TCGA-14-0817-01	GBM	1	Illumina HiSeq 2000	40968604	Y
TCGA-14-1034-01	GBM	1	Illumina HiSeq 2000	32847072	N
TCGA-14-1823-01	GBM	1	Illumina HiSeq 2000	32892968	Y
TCGA-14-1829-01	GBM	1	Illumina HiSeq 2000	36313352	Y
TCGA-14-2554-01	GBM	1	Illumina HiSeq 2000	46521656	Y
TCGA-15-0742-01	GBM	1	Illumina HiSeq 2000	39073208	Y
TCGA-15-1444-01	GBM	1	Illumina HiSeq 2000	48129680	Y
TCGA-16-0846-01	GBM	1	Illumina HiSeq 2000	39264228	Y
TCGA-16-1045-01	GBM	1	Illumina HiSeq 2000	34112640	Y
TCGA-19-1390-01	GBM	1	Illumina HiSeq 2000	48522780	Y
TCGA-19-1787-01	GBM	1	Illumina HiSeq 2000	46458480	N
TCGA-19-2619-01	GBM	1	Illumina HiSeq 2000	50472968	Y
TCGA-19-2620-01	GBM	1	Illumina HiSeq 2000	25759298	Y
TCGA-19-2624-01	GBM	1	Illumina HiSeq 2000	49398304	Y
TCGA-19-2625-01	GBM	1	Illumina HiSeq 2000	47438564	Y
TCGA-19-2629-01	GBM	1	Illumina HiSeq 2000	49141520	Y
TCGA-19-4065-01	GBM	1	Illumina HiSeq 2000	46004488	N
TCGA-19-5960-01	GBM	1	Illumina HiSeq 2000	43811240	Y
TCGA-26-1442-01	GBM	1	Illumina HiSeq 2000	46490932	Y
TCGA-26-5132-01	GBM	1	Illumina HiSeq 2000	41782296	Y
TCGA-26-5133-01	GBM	1	Illumina HiSeq 2000	40079224	Y
TCGA-26-5135-01	GBM	1	Illumina HiSeq 2000	32561896	Y
TCGA-26-5139-01	GBM	1	Illumina HiSeq 2000	36837944	Y
TCGA-27-1830-01	GBM	1	Illumina HiSeq 2000	40955872	Y
TCGA-27-1831-01	GBM	1	Illumina HiSeq 2000	30562702	Y
TCGA-27-1832-01	GBM	1	Illumina HiSeq 2000	47990292	Y
TCGA-27-1834-01	GBM	1	Illumina HiSeq 2000	37583784	Y
TCGA-27-1835-01	GBM	1	Illumina HiSeq 2000	32909888	Y
TCGA-27-2519-01	GBM	1	Illumina HiSeq 2000	40795496	Y
TCGA-27-2521-01	GBM	1	Illumina HiSeq 2000	45692000	Y
TCGA-27-2523-01	GBM	1	Illumina HiSeq 2000	48815940	Y
TCGA-27-2524-01	GBM	1	Illumina HiSeq 2000	38418588	Y
TCGA-27-2526-01	GBM	1	Illumina HiSeq 2000	41611272	Y
TCGA-27-2528-01	GBM	1	Illumina HiSeq 2000	44431920	Y
TCGA-28-1747-01	GBM	1	Illumina HiSeq 2000	42801892	Y
TCGA-28-2509-01	GBM	1	Illumina HiSeq 2000	40824744	Y
TCGA-28-2510-01	GBM	1	Illumina HiSeq 2000	37905668	Y
TCGA-28-2513-01	GBM	1	Illumina HiSeq 2000	37936784	Y
TCGA-28-2514-01	GBM	1	Illumina HiSeq 2000	44391112	Y
TCGA-28-5204-01	GBM	1	Illumina HiSeq 2000	37773816	Y
TCGA-28-5207-01	GBM	1	Illumina HiSeq 2000	35705724	Y
TCGA-28-5208-01	GBM	1	Illumina HiSeq 2000	41315624	Y
TCGA-28-5209-01	GBM	1	Illumina HiSeq 2000	43640760	Y
TCGA-28-5215-01	GBM	1	Illumina HiSeq 2000	48332900	Y
TCGA-28-5216-01	GBM	1	Illumina HiSeq 2000	32126096	Y
TCGA-28-5218-01	GBM	1	Illumina HiSeq 2000	36977928	Y
TCGA-28-5220-01	GBM	1	Illumina HiSeq 2000	36829036	Y
TCGA-32-1970-01	GBM	1	Illumina HiSeq 2000	41809736	Y
TCGA-32-1980-01	GBM	1	Illumina HiSeq 2000	42061380	Y
TCGA-32-2615-01	GBM	1	Illumina HiSeq 2000	50637176	Y
TCGA-32-2616-01	GBM	1	Illumina HiSeq 2000	55625160	N
TCGA-32-2632-01	GBM	1	Illumina HiSeq 2000	38904052	Y
TCGA-32-2634-01	GBM	1	Illumina HiSeq 2000	51131496	Y
TCGA-32-2638-01	GBM	1	Illumina HiSeq 2000	53174956	Y
TCGA-32-5222-01	GBM	1	Illumina HiSeq 2000	43808872	Y
TCGA-41-2571-01	GBM	1	Illumina HiSeq 2000	36259904	Y
TCGA-41-2572-01	GBM	1	Illumina HiSeq 2000	35609796	Y
TCGA-41-3915-01	GBM	1	Illumina HiSeq 2000	31830804	Y
TCGA-41-4097-01	GBM	1	Illumina HiSeq 2000	28403768	Y
TCGA-41-5651-01	GBM	1	Illumina HiSeq 2000	32829658	Y
TCGA-76-4925-01	GBM	1	Illumina HiSeq 2000	47733836	Y
TCGA-76-4926-01	GBM	1	Illumina HiSeq 2000	46656756	Y
TCGA-76-4928-01	GBM	1	Illumina HiSeq 2000	50085572	Y
TCGA-76-4929-01	GBM	1	Illumina HiSeq 2000	37111584	Y
TCGA-76-4931-01	GBM	1	Illumina HiSeq 2000	41060788	Y
TCGA-4P-AA8J-01	HNSC	1	Illumina HiSeq 2000	38954168	N
TCGA-BA-4074-01	HNSC	1	Illumina HiSeq 2000	68138672	Y
TCGA-BA-4075-01	HNSC	1	Illumina HiSeq 2000	45729304	N
TCGA-BA-4076-01	HNSC	1	Illumina HiSeq 2000	44622472	Y
TCGA-BA-4077-01	HNSC	1	Illumina HiSeq 2000	44875248	Y
TCGA-BA-4078-01	HNSC	1	Illumina HiSeq 2000	83032576	Y
TCGA-BA-5151-01	HNSC	1	Illumina HiSeq 2000	84712344	Y
TCGA-BA-5152-01	HNSC	1	Illumina HiSeq 2000	80922160	Y
TCGA-BA-5153-01	HNSC	1	Illumina HiSeq 2000	41925972	Y
TCGA-BA-5555-01	HNSC	1	Illumina HiSeq 2000	64799640	Y
TCGA-BA-5556-01	HNSC	1	Illumina HiSeq 2000	66408792	Y
TCGA-BA-5557-01	HNSC	1	Illumina HiSeq 2000	68643936	Y
TCGA-BA-5558-01	HNSC	1	Illumina HiSeq 2000	59054228	Y
TCGA-BA-5559-01	HNSC	1	Illumina HiSeq 2000	71241584	Y
TCGA-BA-6868-01	HNSC	1	Illumina HiSeq 2000	85089592	Y
TCGA-BA-6869-01	HNSC	1	Illumina HiSeq 2000	56316752	Y
TCGA-BA-6870-01	HNSC	1	Illumina HiSeq 2000	71037744	Y
TCGA-BA-6871-01	HNSC	1	Illumina HiSeq 2000	72013824	Y
TCGA-BA-6872-01	HNSC	1	Illumina HiSeq 2000	40100456	Y
TCGA-BA-6873-01	HNSC	1	Illumina HiSeq 2000	35016104	Y
TCGA-BA-7269-01	HNSC	1	Illumina HiSeq 2000	52923476	Y
TCGA-BA-A4IF-01	HNSC	1	Illumina HiSeq 2000	47339744	N
TCGA-BA-A4IG-01	HNSC	1	Illumina HiSeq 2000	49349228	N
TCGA-BA-A4IH-01	HNSC	1	Illumina HiSeq 2000	52501976	N
TCGA-BA-A4II-01	HNSC	1	Illumina HiSeq 2000	49089312	N
TCGA-BA-A6D8-01	HNSC	1	Illumina HiSeq 2000	36520948	N
TCGA-BA-A6DA-01	HNSC	1	Illumina HiSeq 2000	30931140	N
TCGA-BA-A6DD-01	HNSC	1	Illumina HiSeq 2000	46162216	N
TCGA-BA-A6DE-01	HNSC	1	Illumina HiSeq 2000	58485492	N
TCGA-BA-A6DG-01	HNSC	1	Illumina HiSeq 2000	51691800	N
TCGA-BA-A6DI-01	HNSC	1	Illumina HiSeq 2000	61447596	N
TCGA-BA-A6DJ-01	HNSC	1	Illumina HiSeq 2000	53903816	N
TCGA-BA-A6DL-01	HNSC	1	Illumina HiSeq 2000	53519976	N
TCGA-BA-A8YP-01	HNSC	1	Illumina HiSeq 2000	50085112	N
TCGA-BB-4217-01	HNSC	1	Illumina HiSeq 2000	57115784	Y
TCGA-BB-4223-01	HNSC	1	Illumina HiSeq 2000	40382092	Y
TCGA-BB-4224-01	HNSC	1	Illumina HiSeq 2000	48786688	Y
TCGA-BB-4225-01	HNSC	1	Illumina HiSeq 2000	57596044	Y
TCGA-BB-4227-01	HNSC	1	Illumina HiSeq 2000	44568704	N
TCGA-BB-4228-01	HNSC	1	Illumina HiSeq 2000	52760016	Y
TCGA-BB-8596-01	HNSC	1	Illumina HiSeq 2000	33080244	N
TCGA-BB-8601-01	HNSC	1	Illumina HiSeq 2000	33580024	N
TCGA-BB-A5HU-01	HNSC	1	Illumina HiSeq 2000	55397580	N
TCGA-BB-A5HY-01	HNSC	1	Illumina HiSeq 2000	48907984	N
TCGA-BB-A5HZ-01	HNSC	1	Illumina HiSeq 2000	43316952	N
[truncated: 5,297 more rows]
