# Supplementary material for: Pan-cancer transcriptomic analysis associates long non-coding RNAs with key mutational driver events
Source: Nat Commun. 2016 Oct 25;0:13197. doi: 10.1038/ncomms13197 (PMC5093340; doi:10.1038/ncomms13197)
Supplement: Supplementary Data 2 — Coding genes showing altered expression in relation to mutational driver events. The table lists all associations replicated in at least two different cancer types (P < 0.001 and absolute expression change > 1). [file ncomms13197-s3.xlsx]

## Sheet: Sheet1
Supplementary Data 2. Coding genes showing altered expression in relation to mutational driver events. The table lists all associations replicated in at least two different cancer types (P < 0.001 and absolute expression change > 1).
Mutated driver gene	Associated gene ID	Gene symbol	Lowest P	Cancer type	Log2 change
APC	ENSG00000075340.18	ADD2	0.00031	STAD	-1.32
APC	ENSG00000144847.8	IGSF11	0.00024	HNSC	1.75
APC	ENSG00000158560.10	DYNC1I1	0.00035	STAD	-1.26
APC	ENSG00000185269.7	NOTUM	0.00012	PRAD	1.59
ARID1A	ENSG00000116701.10	NCF2	0.00054	UCS	1.15
ARID1A	ENSG00000124134.4	KCNS1	6.3e-05	CESC	-2.39
ARID1A	ENSG00000148123.10	LPPR1	0.00016	LUAD	1.91
ATRX	ENSG00000002745.8	WNT16	5.4e-05	LGG	-1.52
ATRX	ENSG00000006756.11	ARSD	6e-16	LGG	-1.14
ATRX	ENSG00000016402.8	IL20RA	1.2e-07	LGG	-1.47
ATRX	ENSG00000062096.10	ARSF	2.6e-17	LGG	-2.15
ATRX	ENSG00000088320.3	REM1	2.8e-23	LGG	2
ATRX	ENSG00000089169.10	RPH3A	1.5e-09	LGG	-1.03
ATRX	ENSG00000102265.7	TIMP1	0.00019	LGG	-1.73
ATRX	ENSG00000103671.5	TRIP4	3.5e-23	LGG	-1.01
ATRX	ENSG00000106538.5	RARRES2	8.1e-08	LGG	-2.32
ATRX	ENSG00000108591.5	DRG2	3.9e-30	LGG	-1.21
ATRX	ENSG00000111058.3	ACSS3	0.00018	GBM	-2.72
ATRX	ENSG00000114115.5	RBP1	5.6e-13	LGG	-1.86
ATRX	ENSG00000118898.11	PPL	1.5e-05	LGG	-1.05
ATRX	ENSG00000122176.10	FMOD	0.00047	LGG	-2.94
ATRX	ENSG00000123453.12	SARDH	1.3e-09	LGG	-1.06
ATRX	ENSG00000123610.3	TNFAIP6	3.2e-05	LGG	-1.19
ATRX	ENSG00000125430.4	HS3ST3B1	4e-05	LGG	-1.72
ATRX	ENSG00000127472.6	PLA2G5	1.9e-05	LGG	-1.6
ATRX	ENSG00000130513.6	GDF15	5.8e-07	LGG	-1.04
ATRX	ENSG00000131981.11	LGALS3	2.1e-08	LGG	-1.01
ATRX	ENSG00000133048.8	CHI3L1	2.2e-05	LGG	-3.85
ATRX	ENSG00000133067.13	LGR6	7.1e-05	LGG	-2.51
ATRX	ENSG00000134215.11	VAV3	1e-07	LGG	-1.59
ATRX	ENSG00000134873.5	CLDN10	1.4e-06	LGG	-1.07
ATRX	ENSG00000141198.9	TOM1L1	3.8e-07	LGG	-1.59
ATRX	ENSG00000141744.3	PNMT	3.5e-06	LGG	-1.16
ATRX	ENSG00000143494.11	VASH2	1.4e-14	LGG	-1.1
ATRX	ENSG00000144031.7	ANKRD53	0.00043	GBM	-1.78
ATRX	ENSG00000145824.8	CXCL14	4.3e-09	LGG	-1.35
ATRX	ENSG00000149451.13	ADAM33	4.1e-07	LGG	-1.15
ATRX	ENSG00000158710.10	TAGLN2	8.6e-05	LGG	-1.13
ATRX	ENSG00000161798.6	AQP5	1.7e-06	LGG	-2
ATRX	ENSG00000163206.5	SMCP	1.1e-08	LGG	1.12
ATRX	ENSG00000164647.4	STEAP1	6.5e-16	LGG	-1.44
ATRX	ENSG00000165730.10	STOX1	1.1e-22	LGG	1.46
ATRX	ENSG00000166106.2	ADAMTS15	2.2e-13	LGG	1.35
ATRX	ENSG00000166289.5	PLEKHF1	2.8e-13	LGG	-1.03
ATRX	ENSG00000167434.5	CA4	8.6e-05	LGG	-1.93
ATRX	ENSG00000168140.4	VASN	0.00017	LGG	-1.47
ATRX	ENSG00000169860.4	P2RY1	3.6e-18	LGG	-1.82
ATRX	ENSG00000173156.2	RHOD	1.1e-05	LGG	-1.28
ATRX	ENSG00000176294.3	OR4N2	2.1e-26	LGG	2.2
ATRX	ENSG00000177106.10	EPS8L2	1e-17	LGG	-1.04
ATRX	ENSG00000180383.3	DEFB124	8.9e-19	LGG	1.49
ATRX	ENSG00000180801.11	ARSJ	3.6e-05	LGG	-1.14
ATRX	ENSG00000181773.6	GPR3	2e-15	LGG	-1.17
ATRX	ENSG00000182379.9	NXPH4	3.1e-05	LGG	-1.01
ATRX	ENSG00000183090.5	FREM3	2.2e-23	LGG	2.1
ATRX	ENSG00000183421.7	RIPK4	3.1e-22	LGG	1.03
ATRX	ENSG00000184307.9	ZDHHC23	3.6e-12	LGG	-1.33
ATRX	ENSG00000196503.2	ARL9	4.1e-05	LGG	-1.02
ATRX	ENSG00000197261.7	C6orf141	3.7e-05	LGG	-1
ATRX	ENSG00000198028.3	ZNF560	9.6e-17	LGG	1.28
ATRX	ENSG00000198483.8	ANKRD35	0.0002	GBM	-2.13
ATRX	ENSG00000205364.3	MT1M	6.1e-08	LGG	-1.41
ATRX	ENSG00000215845.6	TSTD1	8.2e-06	LGG	-1.54
ATRX	ENSG00000234465.6	PINLYP	1e-09	LGG	-1.54
ATRX	ENSG00000244405.3	ETV5	2.1e-19	LGG	-1.63
ATRX	ENSG00000244694.3	PTCHD4	5.9e-24	LGG	-1.47
ATRX	ENSG00000255737.2	AGAP2-AS1	7.9e-07	LGG	-1.93
ATRX	ENSG00000269190.1	FBXO17	1e-07	LGG	-1.37
BAP1	ENSG00000034053.10	APBA2	1e-07	KIRC	1.4
BAP1	ENSG00000074211.9	PPP2R2C	4.9e-07	KIRC	1.57
BAP1	ENSG00000091656.11	ZFHX4	5.1e-05	KIRC	1.08
BAP1	ENSG00000114923.12	SLC4A3	2.5e-09	KIRC	1.39
BAP1	ENSG00000116883.8	RP11-268J15.5	3.4e-06	KIRC	1.17
BAP1	ENSG00000118420.12	UBE3D	7.4e-12	KIRC	-0.62
BAP1	ENSG00000130675.10	MNX1	8.7e-12	KIRC	1.84
BAP1	ENSG00000135519.6	KCNH3	9.6e-06	KIRC	1.41
BAP1	ENSG00000141576.10	RNF157	6.9e-07	KIRC	-1.2
BAP1	ENSG00000143994.9	ABHD1	8.4e-09	KIRC	-1.04
BAP1	ENSG00000146038.7	DCDC2	2.1e-08	KIRC	1.42
BAP1	ENSG00000146049.1	KAAG1	6.4e-06	KIRC	1.25
BAP1	ENSG00000147231.9	CXorf57	4.7e-13	KIRC	-1.44
BAP1	ENSG00000151364.11	KCTD14	2.4e-12	KIRC	-1.09
BAP1	ENSG00000153291.11	SLC25A27	5.7e-05	KIRC	-1.2
BAP1	ENSG00000154917.6	RAB6B	1.3e-11	KIRC	1.29
BAP1	ENSG00000157214.9	STEAP2	2.1e-13	KIRC	-1.7
BAP1	ENSG00000162738.5	VANGL2	1.2e-10	KIRC	1.55
BAP1	ENSG00000163930.5	BAP1	5.4e-05	LIHC	-1.13
BAP1	ENSG00000163975.7	MFI2	1.4e-08	KIRC	1.41
BAP1	ENSG00000164542.8	KIAA0895	4.2e-09	KIRC	-0.76
BAP1	ENSG00000166546.9	BEAN1	4.1e-06	KIRC	1.3
BAP1	ENSG00000167608.7	TMC4	5.9e-07	KIRC	1.42
BAP1	ENSG00000169432.10	SCN9A	6.3e-07	KIRC	-1.42
BAP1	ENSG00000172824.10	CES4A	5.8e-06	KIRC	-1.45
BAP1	ENSG00000175920.11	DOK7	1.3e-07	KIRC	1.21
BAP1	ENSG00000182379.9	NXPH4	4.2e-05	KIRC	0.85
BAP1	ENSG00000182600.5	C2orf82	4.6e-14	KIRC	1.59
BAP1	ENSG00000183317.12	EPHA10	1.4e-08	KIRC	1.45
BAP1	ENSG00000197647.7	ZNF433	9e-15	KIRC	-1.2
BAP1	ENSG00000197885.6	NKIRAS1	3.1e-11	KIRC	-0.6
BAP1	ENSG00000218672.1	AC008060.7	3.5e-07	KIRC	3.03
BAP1	ENSG00000223802.3	CERS1	3.1e-07	KIRC	2.05
BAP1	ENSG00000243449.2	C4orf48	1e-05	KIRC	1.26
BRAF	ENSG00000087250.4	MT3	1.3e-05	SKCM	1.21
BRAF	ENSG00000091137.7	SLC26A4	3.6e-32	THCA	-2.21
BRAF	ENSG00000092758.11	COL9A3	8.7e-21	THCA	-5.65
BRAF	ENSG00000104783.7	KCNN4	7.7e-30	THCA	1.5
BRAF	ENSG00000120820.8	GLT8D2	7.7e-10	THCA	-1.24
BRAF	ENSG00000122176.10	FMOD	9e-18	THCA	-1.16
BRAF	ENSG00000122641.9	INHBA	5e-19	THCA	1.16
BRAF	ENSG00000134258.12	VTCN1	3.1e-27	THCA	2.42
BRAF	ENSG00000134363.7	FST	3.4e-06	SKCM	1.86
BRAF	ENSG00000136542.4	GALNT5	1.8e-19	THCA	1.41
BRAF	ENSG00000137868.14	STRA6	3.7e-33	THCA	1.95
BRAF	ENSG00000144834.8	TAGLN3	2.1e-17	THCA	2.65
BRAF	ENSG00000147041.7	SYTL5	1.3e-32	THCA	1.75
BRAF	ENSG00000148346.7	LCN2	4.1e-27	THCA	1.9
BRAF	ENSG00000164935.2	DCSTAMP	0	THCA	4.18
BRAF	ENSG00000170423.8	KRT78	7e-07	THCA	-1
BRAF	ENSG00000172020.8	GAP43	2.9e-37	THCA	3.17
BRAF	ENSG00000173705.4	SUSD5	4.1e-24	THCA	-1.4
BRAF	ENSG00000182253.10	SYNM	1.4e-28	THCA	-1.04
BRAF	ENSG00000198734.6	F5	1.3e-07	THCA	-1.62
BRAF	ENSG00000204539.3	CDSN	3.9e-38	THCA	1.55
CASP8	ENSG00000111537.4	IFNG	2.7e-05	HNSC	1.23
CASP8	ENSG00000185630.14	PBX1	0.00017	HNSC	-1.29
CDH1	ENSG00000039068.14	CDH1	6.1e-25	BRCA LumA	-1.99
CIC	ENSG00000079689.9	SCGN	6.7e-15	LGG	2.72
CIC	ENSG00000115380.14	EFEMP1	1.5e-06	LGG	-1.25
CIC	ENSG00000117643.10	MAN1C1	7.8e-15	LGG	-1.73
CIC	ENSG00000122644.8	ARL4A	4.4e-13	LGG	1.17
CIC	ENSG00000124212.5	PTGIS	5.1e-13	LGG	1.02
CIC	ENSG00000168874.8	ATOH8	7.7e-20	LGG	1.34
CIC	ENSG00000170962.8	PDGFD	1.7e-14	LGG	-2.17
CIC	ENSG00000183160.8	TMEM119	9.9e-17	LGG	-1.77
CIC	ENSG00000198286.5	CARD11	9.8e-17	LGG	-1.21
CTNNB1	ENSG00000005981.8	ASB4	2.4e-06	LIHC	1.88
CTNNB1	ENSG00000060718.14	COL11A1	3.3e-06	LIHC	-3.07
CTNNB1	ENSG00000074803.13	SLC12A1	1.9e-10	LIHC	2.68
CTNNB1	ENSG00000078579.8	FGF20	0.00037	BLCA	5.01
CTNNB1	ENSG00000078814.11	MYH7B	5.2e-07	ACC	4.65
CTNNB1	ENSG00000081059.15	TCF7	3.9e-12	LIHC	1.55
CTNNB1	ENSG00000102804.10	TSC22D1	5.1e-07	LIHC	1.19
CTNNB1	ENSG00000105426.10	PTPRS	9.3e-06	LIHC	-2
CTNNB1	ENSG00000108375.8	RNF43	2.3e-10	LIHC	1.67
CTNNB1	ENSG00000108602.13	ALDH3A1	4.6e-15	LIHC	4.62
CTNNB1	ENSG00000108924.9	HLF	5.4e-11	LIHC	1.67
CTNNB1	ENSG00000110076.14	NRXN2	3e-05	ACC	2.34
CTNNB1	ENSG00000110436.7	SLC1A2	6.1e-11	LIHC	1.9
CTNNB1	ENSG00000112144.11	ICK	4.5e-06	LIHC	1.43
CTNNB1	ENSG00000113361.8	CDH6	5.2e-06	LIHC	-1.78
CTNNB1	ENSG00000113805.8	CNTN3	3e-05	LIHC	-1.22
CTNNB1	ENSG00000114948.8	ADAM23	3.5e-05	LIHC	-1.53
CTNNB1	ENSG00000119514.5	GALNT12	6.6e-06	LIHC	-1.77
CTNNB1	ENSG00000119771.10	KLHL29	2.8e-08	LIHC	-1.18
CTNNB1	ENSG00000120262.8	CCDC170	1.9e-07	LIHC	1.57
CTNNB1	ENSG00000122420.5	PTGFR	3.7e-11	LIHC	-2.68
CTNNB1	ENSG00000124107.5	SLPI	4e-09	LIHC	-1.19
CTNNB1	ENSG00000124225.11	PMEPA1	1.9e-06	LIHC	-2.04
CTNNB1	ENSG00000125378.11	BMP4	2.1e-07	LIHC	2.26
CTNNB1	ENSG00000127863.11	TNFRSF19	1.5e-05	ACC	2.64
CTNNB1	ENSG00000132677.8	RHBG	1.2e-14	LIHC	2.99
CTNNB1	ENSG00000138119.12	MYOF	2.5e-06	ACC	-2.72
CTNNB1	ENSG00000138795.5	LEF1	0.00033	LIHC	1.04
CTNNB1	ENSG00000139292.8	LGR5	5.8e-14	LIHC	3.08
CTNNB1	ENSG00000139946.5	PELI2	0.00021	ACC	-2.1
CTNNB1	ENSG00000140807.4	NKD1	1.2e-15	LIHC	3.46
CTNNB1	ENSG00000141150.3	RASL10B	6e-09	LIHC	2.57
CTNNB1	ENSG00000143499.9	SMYD2	2.2e-10	LIHC	1.03
CTNNB1	ENSG00000143502.10	SUSD4	1.9e-07	LIHC	-1.58
CTNNB1	ENSG00000145284.7	SCD5	2e-08	LIHC	-3.6
CTNNB1	ENSG00000145335.11	SNCA	9.3e-05	PRAD	-1.64
CTNNB1	ENSG00000148123.10	LPPR1	5.2e-10	LIHC	1.45
CTNNB1	ENSG00000153208.12	MERTK	8.3e-07	LIHC	1.55
CTNNB1	ENSG00000154175.12	ABI3BP	2.6e-06	LIHC	-1.63
CTNNB1	ENSG00000157833.8	GAREML	7e-07	LIHC	-1.3
CTNNB1	ENSG00000159224.4	GIP	1.5e-05	LIHC	2.28
CTNNB1	ENSG00000161653.6	NAGS	1.4e-06	LIHC	1.06
CTNNB1	ENSG00000162552.10	WNT4	3.5e-06	LIHC	-1.91
CTNNB1	ENSG00000163362.6	C1orf106	4.2e-05	LIHC	-1.77
CTNNB1	ENSG00000164651.12	SP8	0.00012	BLCA	1.31
CTNNB1	ENSG00000166106.2	ADAMTS15	0.00017	ACC	-1.72
CTNNB1	ENSG00000167157.9	PRRX2	0.00035	LIHC	-1.18
CTNNB1	ENSG00000168065.11	SLC22A11	4.9e-14	LIHC	2.98
CTNNB1	ENSG00000168646.8	AXIN2	9.3e-15	LIHC	3.2
CTNNB1	ENSG00000170373.4	CST1	1.9e-05	LIHC	6.6
CTNNB1	ENSG00000171931.8	FBXW10	1.1e-08	LIHC	1.37
CTNNB1	ENSG00000176490.4	DIRAS1	1.2e-06	LIHC	-2.2
CTNNB1	ENSG00000178882.9	FAM101A	1.1e-05	LIHC	-2.16
CTNNB1	ENSG00000180447.5	GAS1	0.00024	LIHC	-1.23
CTNNB1	ENSG00000181409.7	AATK	4.1e-06	LIHC	-1.57
CTNNB1	ENSG00000182489.7	XKRX	2.7e-07	LIHC	1.15
CTNNB1	ENSG00000183570.12	PCBP3	4.2e-05	ACC	-2.18
CTNNB1	ENSG00000183579.11	ZNRF3	2e-13	LIHC	1.78
CTNNB1	ENSG00000185269.7	NOTUM	2e-13	LIHC	3.48
CTNNB1	ENSG00000187134.8	AKR1C1	1.1e-08	LIHC	1.04
CTNNB1	ENSG00000197142.6	ACSL5	8.1e-12	LIHC	1.37
CTNNB1	ENSG00000198780.7	FAM169A	1.5e-10	LIHC	1.52
CTNNB1	ENSG00000204335.3	SP5	4.3e-15	LIHC	2.72
CTNNB1	ENSG00000204365.2	C10orf126	3.8e-07	LIHC	1.28
CTNNB1	ENSG00000222033.1	AC007405.2	6e-14	LIHC	2.16
CTNNB1	ENSG00000244355.3	LY6G6D	0.00031	BLCA	2.47
CTNNB1	ENSG00000250510.3	GPR162	1.5e-07	LIHC	-1.49
CTNNB1	ENSG00000253276.1	CCDC71L	3.2e-05	ACC	1.19
CTNNB1	ENSG00000254349.1	RP11-758M4.1	0.00024	CESC	1.47
CTNNB1	ENSG00000255737.2	AGAP2-AS1	4.4e-06	LIHC	-1.37
EGFR	ENSG00000054179.7	ENTPD2	0.00013	LGG	1.47
EGFR	ENSG00000115353.6	TACR1	2.6e-07	LGG	-2.9
EGFR	ENSG00000117525.9	F3	4.6e-08	LGG	1.49
EGFR	ENSG00000120875.4	DUSP4	1.7e-08	LUAD	-2.7
EGFR	ENSG00000124935.3	SCGB1D2	9.6e-05	GBM	1.17
EGFR	ENSG00000132432.9	SEC61G	1.8e-08	LGG	3.5
EGFR	ENSG00000137463.4	MGARP	5.3e-06	LGG	1.09
EGFR	ENSG00000146648.11	EGFR	9.6e-07	GBM	0.84
EGFR	ENSG00000158769.13	F11R	4.9e-07	LGG	1.16
EGFR	ENSG00000161798.6	AQP5	4.1e-08	LGG	2.14
EGFR	ENSG00000162873.10	KLHDC8A	3.4e-06	LGG	1.7
EGFR	ENSG00000168874.8	ATOH8	5.5e-07	LGG	-2.14
EGFR	ENSG00000169297.6	NR0B1	5.3e-05	LGG	-1.54
EGFR	ENSG00000175664.5	TEX26	8.6e-07	LGG	2.01
EGFR	ENSG00000183690.12	EFHC2	2.6e-05	LGG	2.09
EGFR	ENSG00000197360.5	ZNF98	0.00013	LGG	-1.2
EGFR	ENSG00000198734.6	F5	0.00027	LGG	-1.6
EGFR	ENSG00000205929.5	C21orf62	2.1e-08	LGG	1.8
FBXW7	ENSG00000100154.10	TTC28	0.0007	STAD	-1.15
FBXW7	ENSG00000143409.11	FAM63A	6.9e-07	STAD	-1.11
FBXW7	ENSG00000158406.2	HIST1H4H	0.00017	STAD	-1.79
FOXA1	ENSG00000114405.6	C3orf14	4.2e-08	PRAD	1.24
FUBP1	ENSG00000005073.5	HOXA11	5.3e-07	LGG	-2.36
FUBP1	ENSG00000106031.6	HOXA13	4.5e-07	LGG	-2.46
FUBP1	ENSG00000158292.6	GPR153	1.9e-06	LGG	-1.28
FUBP1	ENSG00000165929.8	TC2N	0.00017	LGG	-1.36
FUBP1	ENSG00000204950.2	LRRC10B	5.5e-05	LGG	-1.34
FUBP1	ENSG00000253293.3	HOXA10	2.3e-06	LGG	-3.33
GATA3	ENSG00000057593.9	F7	1e-06	BRCA LumB	-1.37
GATA3	ENSG00000117154.7	IGSF21	7.9e-08	BRCA LumA	-1.46
GATA3	ENSG00000134240.7	HMGCS2	7.2e-06	BRCA LumB	-1.02
GATA3	ENSG00000158014.10	SLC30A2	7.5e-05	BRCA LumB	-2.14
GATA3	ENSG00000166927.8	MS4A7	4.1e-07	BRCA LumA	-1.27
GATA3	ENSG00000166928.6	MS4A14	2.4e-05	BRCA LumA	-1.41
GATA3	ENSG00000170743.12	SYT9	3.2e-06	BRCA LumA	-1.41
GATA3	ENSG00000174498.9	IGDCC3	7.8e-05	BRCA LumA	-1.64
GATA3	ENSG00000175352.6	NRIP3	1.2e-06	BRCA LumA	-2.15
GATA3	ENSG00000198944.4	SOWAHA	2.6e-08	BRCA LumB	-2.36
IDH1	ENSG00000001036.9	FUCA2	1.6e-13	LGG	-1
IDH1	ENSG00000002745.8	WNT16	4.4e-11	LGG	-2.68
IDH1	ENSG00000004776.7	HSPB6	1.5e-15	LGG	-1.82
IDH1	ENSG00000004848.6	ARX	1.6e-06	LGG	-1.43
IDH1	ENSG00000005001.5	PRSS22	0.00016	PRAD	-2.93
IDH1	ENSG00000005059.11	CCDC109B	1.7e-17	LGG	-1.9
IDH1	ENSG00000005513.9	SOX8	1.5e-19	LGG	1.53
IDH1	ENSG00000006327.9	TNFRSF12A	1.2e-12	LGG	-1.95
IDH1	ENSG00000006756.11	ARSD	2.2e-22	LGG	-1.7
IDH1	ENSG00000006757.7	PNPLA4	3.3e-19	LGG	-1.79
IDH1	ENSG00000007866.14	TEAD3	3e-23	LGG	-1.72
IDH1	ENSG00000010704.14	HFE	9.6e-18	LGG	-1.58
IDH1	ENSG00000011028.9	MRC2	4.2e-13	LGG	-1.61
IDH1	ENSG00000012211.8	PRICKLE3	1.5e-23	LGG	-1.62
IDH1	ENSG00000012223.8	LTF	1.3e-14	LGG	-4.93
IDH1	ENSG00000013588.5	GPRC5A	6.1e-07	LGG	-1.6
IDH1	ENSG00000016402.8	IL20RA	4.8e-12	LGG	-2.19
IDH1	ENSG00000023445.9	BIRC3	2.1e-12	LGG	-1.02
IDH1	ENSG00000027869.7	SH2D2A	9.6e-12	LGG	-1.11
IDH1	ENSG00000029153.10	ARNTL2	1.2e-17	LGG	-1.4
IDH1	ENSG00000039139.9	DNAH5	3.2e-07	LGG	-1.53
IDH1	ENSG00000044090.4	CUL7	2.7e-23	LGG	-1.33
IDH1	ENSG00000056998.14	GYG2	2.2e-06	LGG	-1.39
IDH1	ENSG00000061656.5	SPAG4	5.5e-13	LGG	-1.16
IDH1	ENSG00000062096.10	ARSF	2.5e-12	LGG	-2.13
IDH1	ENSG00000064655.14	EYA2	3.9e-13	LGG	-1.49
IDH1	ENSG00000064989.8	CALCRL	1e-21	LGG	1.68
IDH1	ENSG00000065911.7	MTHFD2	2.4e-15	LGG	1.17
IDH1	ENSG00000069535.12	MAOB	2.5e-15	LGG	-2.1
IDH1	ENSG00000077063.6	CTTNBP2	4.8e-17	LGG	1.03
IDH1	ENSG00000077713.14	SLC25A43	2.3e-12	LGG	-1.06
IDH1	ENSG00000079482.11	OPHN1	2e-17	LGG	1.14
IDH1	ENSG00000083067.18	TRPM3	0.00021	GBM	-1.93
IDH1	ENSG00000084636.13	COL16A1	2.5e-11	LGG	-1.19
IDH1	ENSG00000085491.11	SLC25A24	5.7e-20	LGG	-1.33
IDH1	ENSG00000087077.7	TRIP6	1.2e-12	LGG	-1.32
IDH1	ENSG00000088320.3	REM1	4.6e-10	LGG	2.03
IDH1	ENSG00000088727.8	KIF9	4.7e-14	LGG	-1.06
IDH1	ENSG00000089041.12	P2RX7	4e-12	LGG	1.01
IDH1	ENSG00000089116.3	LHX5	1e-10	LGG	1.62
IDH1	ENSG00000090530.5	LEPREL1	3.7e-08	LGG	-1.46
IDH1	ENSG00000090932.6	DLL3	8.5e-17	LGG	1.75
IDH1	ENSG00000091490.6	SEL1L3	5.9e-19	LGG	-2.12
IDH1	ENSG00000092758.11	COL9A3	5.9e-07	LGG	-1.53
IDH1	ENSG00000099139.9	PCSK5	4.1e-16	LGG	-1.16
IDH1	ENSG00000099284.9	H2AFY2	3.5e-17	LGG	1.25
IDH1	ENSG00000099822.2	HCN2	0.00049	SKCM	1.84
IDH1	ENSG00000099958.10	DERL3	2.2e-13	LGG	-1.19
IDH1	ENSG00000100097.7	LGALS1	6.5e-16	LGG	-1.35
IDH1	ENSG00000100196.6	KDELR3	3.2e-15	LGG	-1.68
IDH1	ENSG00000100228.8	RAB36	4.9e-23	LGG	-2.23
IDH1	ENSG00000100441.5	KHNYN	7.8e-19	LGG	-1.28
IDH1	ENSG00000100504.12	PYGL	2e-11	LGG	-1.21
IDH1	ENSG00000100987.10	VSX1	3.3e-15	LGG	-1.65
IDH1	ENSG00000101222.8	SPEF1	9.7e-08	LGG	-2.16
IDH1	ENSG00000101311.11	FERMT1	1.3e-22	LGG	2.08
IDH1	ENSG00000101443.13	WFDC2	3.5e-14	LGG	-1.23
IDH1	ENSG00000101608.8	MYL12A	2.3e-16	LGG	-1.25
IDH1	ENSG00000101911.8	PRPS2	6.3e-17	LGG	-1.27
IDH1	ENSG00000102007.6	PLP2	1.6e-15	LGG	-1.94
IDH1	ENSG00000102024.13	PLS3	3.9e-16	LGG	-1.03
IDH1	ENSG00000102265.7	TIMP1	8.6e-23	LGG	-3.65
IDH1	ENSG00000102445.14	KIAA0226L	9.1e-14	LGG	-1.52
IDH1	ENSG00000104213.8	PDGFRL	1.2e-14	LGG	-1.43
IDH1	ENSG00000104324.11	CPQ	2e-17	LGG	-1.46
IDH1	ENSG00000104368.13	PLAT	6.4e-21	LGG	-2.77
IDH1	ENSG00000104432.8	IL7	9.5e-11	LGG	-1.17
IDH1	ENSG00000104518.6	GSDMD	9.6e-14	LGG	-1.41
IDH1	ENSG00000104611.7	SH2D4A	4.7e-20	LGG	-2.78
IDH1	ENSG00000105251.6	SHD	7e-18	LGG	1.72
IDH1	ENSG00000105825.7	TFPI2	1.2e-05	LGG	-1.41
IDH1	ENSG00000105835.7	NAMPT	4.8e-09	LGG	-1.33
IDH1	ENSG00000105948.9	TTC26	8.1e-13	LGG	-1.37
IDH1	ENSG00000106511.5	MEOX2	5.6e-14	LGG	-4.73
IDH1	ENSG00000106538.5	RARRES2	7.2e-22	LGG	-3.84
IDH1	ENSG00000106624.4	AEBP1	6.7e-12	LGG	-1.99
IDH1	ENSG00000108846.11	ABCC3	1.8e-12	LGG	-2.54
IDH1	ENSG00000109113.13	RAB34	7.1e-25	LGG	-2.51
IDH1	ENSG00000109944.6	C11orf63	7.1e-21	LGG	-3.01
IDH1	ENSG00000110455.9	ACCS	8.6e-10	LGG	-1.12
IDH1	ENSG00000110492.11	MDK	3e-12	LGG	-1.68
IDH1	ENSG00000110693.11	SOX6	1.6e-17	LGG	1.08
IDH1	ENSG00000111057.6	KRT18	8.3e-13	LGG	-1.09
IDH1	ENSG00000111058.3	ACSS3	1.7e-17	LGG	-1.78
IDH1	ENSG00000111837.7	MAK	2.9e-09	LGG	-2.1
IDH1	ENSG00000112333.7	NR2E1	1.9e-21	LGG	-2.09
IDH1	ENSG00000113361.8	CDH6	1.7e-14	LGG	-1.16
IDH1	ENSG00000113805.8	CNTN3	7.1e-13	LGG	1.31
IDH1	ENSG00000114115.5	RBP1	7.7e-26	LGG	-3.59
IDH1	ENSG00000114473.9	IQCG	2.3e-12	LGG	-1.32
IDH1	ENSG00000114737.11	CISH	1.2e-11	LGG	-1.21
IDH1	ENSG00000114923.12	SLC4A3	1.9e-13	LGG	-1.05
IDH1	ENSG00000115107.15	STEAP3	7.8e-16	LGG	-2.53
IDH1	ENSG00000115353.6	TACR1	7.2e-10	LGG	1.17
IDH1	ENSG00000116815.11	CD58	2.6e-16	LGG	-1.67
IDH1	ENSG00000117525.9	F3	2.6e-20	LGG	-1.9
IDH1	ENSG00000117600.8	LPPR4	7.3e-08	LGG	-1.03
IDH1	ENSG00000117791.11	2015-03-02	3.3e-19	LGG	-1.54
IDH1	ENSG00000118508.4	RAB32	6.8e-11	LGG	-1.06
IDH1	ENSG00000118849.5	RARRES1	1.5e-14	LGG	-1.83
IDH1	ENSG00000118898.11	PPL	1.2e-10	LGG	-1.66
IDH1	ENSG00000119408.12	NEK6	7e-14	LGG	-1.05
IDH1	ENSG00000119431.5	HDHD3	1.3e-21	LGG	-1.59
IDH1	ENSG00000119630.9	PGF	8.2e-12	LGG	1.5
IDH1	ENSG00000119771.10	KLHL29	1.1e-11	LGG	-1.15
IDH1	ENSG00000120093.7	HOXB3	2.2e-10	LGG	-3.9
IDH1	ENSG00000120278.10	PLEKHG1	1.6e-14	LGG	-1.06
IDH1	ENSG00000120318.11	ARAP3	2.9e-21	LGG	-1.73
IDH1	ENSG00000121310.12	ECHDC2	9.1e-19	LGG	-1.99
IDH1	ENSG00000122176.10	FMOD	7.6e-18	LGG	-4.6
IDH1	ENSG00000122584.8	NXPH1	1.8e-11	LGG	1.08
IDH1	ENSG00000122642.6	FKBP9	1e-24	LGG	-1.78
IDH1	ENSG00000122679.4	RAMP3	2.8e-07	LGG	-1.58
IDH1	ENSG00000123307.3	NEUROD4	4.2e-11	LGG	1.09
IDH1	ENSG00000123453.12	SARDH	3.1e-15	LGG	-1.66
IDH1	ENSG00000123610.3	TNFAIP6	3.4e-14	LGG	-2.6
IDH1	ENSG00000124216.3	SNAI1	4.2e-07	LGG	-1.57
IDH1	ENSG00000125430.4	HS3ST3B1	2.9e-17	LGG	-3.01
IDH1	ENSG00000125531.5	C20orf195	3.9e-11	LGG	-1.23
IDH1	ENSG00000125845.6	BMP2	6.1e-21	LGG	1.71
IDH1	ENSG00000127399.10	LRRC61	7.6e-10	LGG	-1.99
IDH1	ENSG00000127418.10	FGFRL1	3.7e-14	LGG	-1.83
IDH1	ENSG00000127472.6	PLA2G5	5.7e-18	LGG	-3.09
IDH1	ENSG00000128342.4	LIF	5.1e-12	LGG	-2.23
IDH1	ENSG00000128394.12	APOBEC3F	5.5e-13	LGG	-1.3
IDH1	ENSG00000128408.7	RIBC2	1.5e-07	LGG	-2.5
IDH1	ENSG00000129654.7	FOXJ1	9.7e-09	LGG	-2.68
IDH1	ENSG00000130513.6	GDF15	2.3e-18	LGG	-2.9
IDH1	ENSG00000130988.8	RGN	6.5e-18	LGG	-1.9
IDH1	ENSG00000131019.6	ULBP3	7.4e-21	LGG	-1.69
IDH1	ENSG00000131094.3	C1QL1	1.1e-12	LGG	1.16
IDH1	ENSG00000131435.8	PDLIM4	1e-19	LGG	-3.27
IDH1	ENSG00000131951.6	LRRC9	3.1e-15	LGG	-1.75
IDH1	ENSG00000131981.11	LGALS3	7.4e-19	LGG	-2.13
IDH1	ENSG00000132000.7	PODNL1	5.1e-15	LGG	-3.15
IDH1	ENSG00000132205.6	EMILIN2	5.7e-11	LGG	-1.86
IDH1	ENSG00000132432.9	SEC61G	6.6e-10	LGG	-2.58
IDH1	ENSG00000132554.15	RGS22	3e-23	LGG	-3.1
IDH1	ENSG00000133048.8	CHI3L1	8.3e-21	LGG	-5.29
IDH1	ENSG00000133067.13	LGR6	2.5e-13	LGG	-4.08
IDH1	ENSG00000133110.10	POSTN	1.1e-15	LGG	-7.35
IDH1	ENSG00000133789.10	SWAP70	1.2e-20	LGG	-1.38
IDH1	ENSG00000134107.4	BHLHE40	3.8e-12	LGG	-1.05
IDH1	ENSG00000134215.11	VAV3	1.3e-22	LGG	-3.22
IDH1	ENSG00000134222.12	PSRC1	1.8e-16	LGG	-1.46
IDH1	ENSG00000134339.4	SAA2	2.8e-05	LGG	-2.15
IDH1	ENSG00000134574.7	DDB2	1e-16	LGG	-1.34
IDH1	ENSG00000134802.13	SLC43A3	2.4e-17	LGG	-1.85
IDH1	ENSG00000134864.6	GGACT	2e-16	LGG	-1.33
IDH1	ENSG00000134873.5	CLDN10	7.4e-11	LGG	-1.77
IDH1	ENSG00000135046.9	ANXA1	7.9e-15	LGG	-2.59
IDH1	ENSG00000135272.5	MDFIC	1.8e-08	LGG	-1.27
IDH1	ENSG00000135480.10	KRT7	5.7e-14	LGG	-1.4
IDH1	ENSG00000135926.8	TMBIM1	4.7e-17	LGG	-1.27
IDH1	ENSG00000135929.4	CYP27A1	2.2e-12	LGG	-1
IDH1	ENSG00000136158.6	SPRY2	2.6e-16	LGG	-1.19
IDH1	ENSG00000136449.9	MYCBPAP	7.4e-14	LGG	-1.68
IDH1	ENSG00000137699.12	TRIM29	0.00019	LGG	-1.64
IDH1	ENSG00000137726.11	FXYD6	6.7e-17	LGG	1.02
IDH1	ENSG00000138131.3	LOXL4	3.2e-19	LGG	-1.99
IDH1	ENSG00000138316.6	ADAMTS14	8.8e-05	LGG	-1.28
IDH1	ENSG00000138771.10	SHROOM3	4.8e-21	LGG	-2.22
IDH1	ENSG00000139178.6	C1RL	1.2e-13	LGG	-1.43
IDH1	ENSG00000139318.7	DUSP6	5.2e-15	LGG	-1.31
IDH1	ENSG00000139537.6	CCDC65	6.1e-18	LGG	-2.31
IDH1	ENSG00000139714.8	MORN3	3.8e-16	LGG	-2.13
IDH1	ENSG00000139874.5	SSTR1	5.4e-10	LGG	1.02
IDH1	ENSG00000139899.6	CBLN3	1.2e-18	LGG	-1.25
IDH1	ENSG00000139915.14	MDGA2	2.4e-17	LGG	1.13
IDH1	ENSG00000140057.4	AK7	7.3e-10	LGG	-1.93
IDH1	ENSG00000140575.8	IQGAP1	1.5e-12	LGG	-1.08
IDH1	ENSG00000140839.7	CLEC18B	9.6e-10	LGG	-1.55
IDH1	ENSG00000141198.9	TOM1L1	8.3e-23	LGG	-2.83
IDH1	ENSG00000142089.11	IFITM3	1.5e-11	LGG	-1.06
IDH1	ENSG00000142227.6	EMP3	7.3e-22	LGG	-3.63
IDH1	ENSG00000142632.12	ARHGEF19	1.5e-07	LGG	-0.78
IDH1	ENSG00000142694.6	EVA1B	3.7e-10	LGG	-1.07
IDH1	ENSG00000142700.7	DMRTA2	4.3e-09	LGG	-3.72
IDH1	ENSG00000142959.4	BEST4	2.1e-16	LGG	-1.66
IDH1	ENSG00000143001.4	TMEM61	3.1e-15	LGG	-1.14
IDH1	ENSG00000143382.9	ADAMTSL4	2.3e-16	LGG	-2.05
IDH1	ENSG00000143554.9	SLC27A3	1.1e-19	LGG	-1.42
IDH1	ENSG00000144031.7	ANKRD53	3.6e-15	LGG	-2.2
IDH1	ENSG00000144152.8	FBLN7	7.7e-17	LGG	-2.04
IDH1	ENSG00000144191.7	CNGA3	6.7e-13	LGG	-2.32
IDH1	ENSG00000144199.7	FAHD2B	1e-12	LGG	-1.08
IDH1	ENSG00000144278.10	GALNT13	2.9e-18	LGG	1.37
IDH1	ENSG00000144645.9	OSBPL10	5.9e-14	LGG	-1.29
IDH1	ENSG00000145358.2	DDIT4L	1.1e-16	LGG	-3.39
IDH1	ENSG00000145623.8	OSMR	1e-15	LGG	-1.78
IDH1	ENSG00000146966.8	DENND2A	4.3e-11	LGG	-1.12
IDH1	ENSG00000147065.12	MSN	3.6e-18	LGG	-1.85
IDH1	ENSG00000149292.12	TTC12	7e-18	LGG	-2.05
IDH1	ENSG00000149451.13	ADAM33	6.9e-14	LGG	-2.04
IDH1	ENSG00000149926.9	FAM57B	6.9e-14	LGG	1.13
IDH1	ENSG00000150275.13	PCDH15	8.3e-23	LGG	2.06
IDH1	ENSG00000150281.6	CTF1	2.4e-18	LGG	-1.52
IDH1	ENSG00000150667.6	FSIP1	2e-14	LGG	-1.14
IDH1	ENSG00000150873.7	C2orf50	2.3e-17	LGG	-2.17
IDH1	ENSG00000151364.11	KCTD14	1e-13	LGG	-1.38
IDH1	ENSG00000152049.5	KCNE4	4e-13	LGG	-1.61
IDH1	ENSG00000152056.12	AP1S3	1.4e-17	LGG	-1.12
IDH1	ENSG00000152578.8	GRIA4	9.3e-18	LGG	1.09
IDH1	ENSG00000152760.5	TCTEX1D1	3.8e-15	LGG	-4.51
IDH1	ENSG00000152763.12	WDR78	6.1e-09	LGG	-1.93
IDH1	ENSG00000154080.8	CHST9	3.4e-09	LGG	1.21
IDH1	ENSG00000154188.5	ANGPT1	6.8e-16	LGG	-2.19
IDH1	ENSG00000154240.12	CEP112	3.6e-20	LGG	-1.43
IDH1	ENSG00000154265.11	ABCA5	2.3e-16	LGG	-1.57
IDH1	ENSG00000154928.12	EPHB1	2.5e-15	LGG	1.05
IDH1	ENSG00000155367.11	PPM1J	2.6e-13	LGG	-1.14
IDH1	ENSG00000155761.9	SPAG17	1.3e-14	LGG	-3.17
IDH1	ENSG00000155966.9	AFF2	8.4e-11	LGG	1.05
IDH1	ENSG00000156206.9	C15orf26	4.2e-10	LGG	-2.45
IDH1	ENSG00000156265.11	MAP3K7CL	1.7e-10	LGG	-1.93
IDH1	ENSG00000156535.9	CD109	3.2e-13	LGG	-1.71
IDH1	ENSG00000156966.6	B3GNT7	6e-17	LGG	-2.37
IDH1	ENSG00000157227.8	MMP14	1.6e-10	LGG	-1.29
IDH1	ENSG00000157240.2	FZD1	5.7e-16	LGG	-1.11
IDH1	ENSG00000157399.10	ARSE	2.5e-19	LGG	-1.36
IDH1	ENSG00000157856.6	DRC1	3e-16	LGG	-3.65
IDH1	ENSG00000157890.13	MEGF11	3.6e-15	LGG	1.36
IDH1	ENSG00000158156.7	XKR8	2.4e-21	LGG	-1.92
IDH1	ENSG00000158710.10	TAGLN2	1.1e-21	LGG	-2.31
IDH1	ENSG00000158815.6	FGF17	3.3e-11	LGG	1.54
IDH1	ENSG00000159228.8	CBR1	2e-15	LGG	-1.33
IDH1	ENSG00000159713.6	TPPP3	1.7e-12	LGG	-2.03
IDH1	ENSG00000161798.6	AQP5	4.7e-23	LGG	-4.22
IDH1	ENSG00000162009.7	SSTR5	4.2e-23	LGG	1.55
IDH1	ENSG00000162433.10	AK4	1.8e-17	LGG	-1.33
IDH1	ENSG00000162493.12	PDPN	7.9e-16	LGG	-3.52
IDH1	ENSG00000162520.10	SYNC	5.4e-14	LGG	-1.77
IDH1	ENSG00000162595.4	DIRAS3	9.2e-14	LGG	-2.2
IDH1	ENSG00000162814.6	SPATA17	3.7e-07	LGG	-1.86
IDH1	ENSG00000162981.12	FAM84A	4e-09	LGG	-1.1
IDH1	ENSG00000163075.8	PCDP1	6.4e-08	LGG	-1.42
IDH1	ENSG00000163206.5	SMCP	2.8e-19	LGG	2.7
IDH1	ENSG00000163347.5	CLDN1	2.6e-13	LGG	-1.22
IDH1	ENSG00000163430.5	FSTL1	5.7e-17	LGG	-1.98
IDH1	ENSG00000163485.11	ADORA1	7e-16	LGG	-1.32
IDH1	ENSG00000163661.3	PTX3	7.5e-12	LGG	-2.22
IDH1	ENSG00000163864.10	NMNAT3	4.4e-11	LGG	-1.21
IDH1	ENSG00000163879.9	DNALI1	0.0001	LGG	-1.28
IDH1	ENSG00000163923.5	RPL39L	6.5e-14	LGG	-1.69
IDH1	ENSG00000164023.10	SGMS2	6.9e-14	LGG	-1.39
IDH1	ENSG00000164111.10	ANXA5	3.6e-13	LGG	-1.09
IDH1	ENSG00000164294.9	GPX8	4.2e-22	LGG	-3
IDH1	ENSG00000164309.10	CMYA5	5.2e-22	LGG	-3.09
IDH1	ENSG00000164434.7	FABP7	1.9e-13	LGG	-1.62
IDH1	ENSG00000164647.4	STEAP1	1.9e-12	LGG	-1.87
IDH1	ENSG00000164649.15	CDCA7L	3e-14	LGG	-1.51
IDH1	ENSG00000164687.6	FABP5	3.9e-21	LGG	-3.08
IDH1	ENSG00000164761.4	TNFRSF11B	1.4e-19	LGG	-2.53
IDH1	ENSG00000164879.6	CA3	2.3e-12	LGG	-4.43
IDH1	ENSG00000164932.8	CTHRC1	1.2e-13	LGG	-2.55
IDH1	ENSG00000164953.11	TMEM67	1.3e-07	LGG	-1.07
IDH1	ENSG00000165118.10	C9orf64	3e-21	LGG	-1.83
IDH1	ENSG00000165169.6	DYNLT3	7.9e-17	LGG	-1.24
IDH1	ENSG00000165233.13	C9orf89	7.3e-15	LGG	-1.03
IDH1	ENSG00000165388.8	ZNF488	1.9e-09	LGG	1.03
IDH1	ENSG00000165406.11	2015-03-08	1.5e-24	LGG	1.18
IDH1	ENSG00000165443.7	PHYHIPL	3.6e-18	LGG	1.03
IDH1	ENSG00000165730.10	STOX1	4e-10	LGG	1.38
IDH1	ENSG00000165807.3	PPP1R36	1.2e-13	LGG	-1.55
IDH1	ENSG00000165923.11	AGBL2	2e-10	LGG	-1.57
IDH1	ENSG00000166292.7	TMEM100	1.8e-20	LGG	1.84
IDH1	ENSG00000166979.8	EVA1C	4.7e-15	LGG	-1.36
IDH1	ENSG00000167216.12	KATNAL2	1e-15	LGG	-1.31
IDH1	ENSG00000167487.7	KLHL26	3.2e-18	LGG	-1.64
IDH1	ENSG00000167771.5	RCOR2	2e-18	LGG	1.5
IDH1	ENSG00000167858.8	TEKT1	1.5e-06	LGG	-2.96
IDH1	ENSG00000168004.5	HRASLS5	2e-12	LGG	-1.61
IDH1	ENSG00000168140.4	VASN	3.5e-23	LGG	-2.82
IDH1	ENSG00000168874.8	ATOH8	9.8e-15	LGG	1.33
IDH1	ENSG00000168938.5	PPIC	1.7e-18	LGG	-1.72
IDH1	ENSG00000169220.13	RGS14	5.8e-08	LGG	-1.15
IDH1	ENSG00000169239.8	CA5B	1.5e-11	LGG	-1.17
IDH1	ENSG00000169515.5	CCDC8	1.2e-22	LGG	-2.94
IDH1	ENSG00000169715.10	MT1E	7.7e-13	LGG	-1.76
IDH1	ENSG00000169860.4	P2RY1	3.3e-11	LGG	-1.55
IDH1	ENSG00000170396.6	ZNF804A	6.9e-18	LGG	1.43
IDH1	ENSG00000170421.7	KRT8	7.3e-10	LGG	-0.43
IDH1	ENSG00000170439.5	METTL7B	1.1e-13	LGG	-2.8
IDH1	ENSG00000171189.12	GRIK1	6.4e-18	LGG	-2.78
IDH1	ENSG00000171476.17	HOPX	4e-09	LGG	-1.45
IDH1	ENSG00000171587.10	DSCAM	7.6e-14	LGG	1.06
IDH1	ENSG00000172346.10	CSDC2	1.1e-20	LGG	1.99
IDH1	ENSG00000172638.8	EFEMP2	2.2e-22	LGG	-2.03
IDH1	ENSG00000172830.8	SSH3	3.5e-16	LGG	-1.11
IDH1	ENSG00000173156.2	RHOD	1e-18	LGG	-2.58
IDH1	ENSG00000173157.12	ADAMTS20	3.6e-18	LGG	1.78
IDH1	ENSG00000173432.6	SAA1	2.8e-10	LGG	-4.43
IDH1	ENSG00000173557.10	C2orf70	6.1e-21	LGG	-2.19
IDH1	ENSG00000173705.4	SUSD5	7.7e-08	LGG	1.2
IDH1	ENSG00000173838.7	2015-03-10	3.4e-12	LGG	-1.36
IDH1	ENSG00000173852.9	DPY19L1	5.4e-18	LGG	-1.19
IDH1	ENSG00000173947.9	PIFO	9.5e-09	LGG	-2.09
IDH1	ENSG00000174326.7	SLC16A11	4.5e-12	LGG	-1.21
IDH1	ENSG00000174332.3	GLIS1	5.9e-11	LGG	1.19
IDH1	ENSG00000174740.7	PABPC5	5.9e-15	LGG	1.12
IDH1	ENSG00000174791.6	RIN1	1.5e-15	LGG	-1.49
IDH1	ENSG00000175084.7	DES	2.1e-17	LGG	-2.68
IDH1	ENSG00000175318.7	GRAMD2	1.5e-09	LGG	-1.13
IDH1	ENSG00000175544.9	CABP4	1.4e-10	LGG	-1.18
IDH1	ENSG00000175664.5	TEX26	4.5e-14	LGG	-2.42
IDH1	ENSG00000176294.3	OR4N2	8e-16	LGG	3.03
IDH1	ENSG00000176597.7	B3GNT5	2.8e-14	LGG	-1.61
IDH1	ENSG00000177096.4	FAM109B	1e-20	LGG	-1.44
IDH1	ENSG00000177103.9	DSCAML1	5.6e-17	LGG	1.33
IDH1	ENSG00000177106.10	EPS8L2	3.9e-11	LGG	-1.28
IDH1	ENSG00000177294.6	FBXO39	2.6e-19	LGG	-1.78
IDH1	ENSG00000177469.12	PTRF	5.8e-18	LGG	-1.73
IDH1	ENSG00000177519.3	RPRM	1.4e-12	LGG	1.28
IDH1	ENSG00000177697.13	CD151	5.4e-13	LGG	-1.07
IDH1	ENSG00000177706.8	FAM20C	1.7e-13	LGG	-1.17
IDH1	ENSG00000178202.8	KDELC2	3.6e-15	LGG	-1.35
IDH1	ENSG00000178401.10	DNAJC22	2.1e-12	LGG	-1.65
IDH1	ENSG00000178814.11	OPLAH	2e-18	LGG	-1.77
IDH1	ENSG00000179242.11	CDH4	8.6e-17	LGG	-1.44
IDH1	ENSG00000179299.12	NSUN7	1.5e-19	LGG	-2.44
IDH1	ENSG00000179455.6	MKRN3	2.7e-16	LGG	1.18
IDH1	ENSG00000179761.7	PIPOX	1.7e-13	LGG	-1.89
IDH1	ENSG00000180383.3	DEFB124	2.4e-06	LGG	1.34
IDH1	ENSG00000180613.6	GSX2	1.5e-13	LGG	-2.82
IDH1	ENSG00000180758.10	GPR157	1.7e-19	LGG	-1.39
IDH1	ENSG00000180801.11	ARSJ	5e-14	LGG	-2.08
IDH1	ENSG00000181481.9	RNF135	1.7e-12	LGG	-1.05
IDH1	ENSG00000181652.14	ATG9B	8.7e-11	LGG	-1.37
IDH1	ENSG00000181773.6	GPR3	8.5e-21	LGG	-1.77
IDH1	ENSG00000182718.12	ANXA2	5.8e-11	LGG	-1.81
IDH1	ENSG00000182732.12	RGS6	5.1e-05	LGG	-1.04
IDH1	ENSG00000183090.5	FREM3	3.7e-18	LGG	2.52
IDH1	ENSG00000183671.8	GPR1	1.7e-17	LGG	-2.7
IDH1	ENSG00000183690.12	EFHC2	1.9e-11	LGG	-2.39
IDH1	ENSG00000183831.6	ANKRD45	6.9e-12	LGG	-1.98
IDH1	ENSG00000183833.12	MAATS1	4.9e-05	LGG	-1.11
IDH1	ENSG00000184258.5	CDR1	7.4e-17	LGG	1.39
IDH1	ENSG00000184307.9	ZDHHC23	1e-15	LGG	-1.99
IDH1	ENSG00000184557.3	SOCS3	7e-11	LGG	-1.81
IDH1	ENSG00000184599.9	FAM19A3	8.4e-17	LGG	-2.06
IDH1	ENSG00000184731.5	FAM110C	4.1e-15	LGG	-2.29
IDH1	ENSG00000184785.4	SMIM10	1.1e-16	LGG	-1.09
IDH1	ENSG00000185149.5	NPY2R	8.6e-11	LGG	-1.69
IDH1	ENSG00000185567.6	AHNAK2	2.2e-08	LGG	-1.39
IDH1	ENSG00000185610.6	DBX2	2.3e-07	LGG	-1.27
IDH1	ENSG00000186088.11	GSAP	4.1e-17	LGG	-1.56
IDH1	ENSG00000186523.10	FAM86B1	2.6e-15	LGG	-1.02
IDH1	ENSG00000186710.7	CCDC42B	5.8e-07	LGG	-3.08
IDH1	ENSG00000186973.6	FAM183A	4.4e-13	LGG	-5.23
IDH1	ENSG00000187186.10	RP11-195F19.5	4.9e-17	LGG	-1.33
IDH1	ENSG00000187398.7	LUZP2	4.1e-11	LGG	1.12
IDH1	ENSG00000187456.9	RDM1	1.8e-13	LGG	-1.25
IDH1	ENSG00000187678.8	SPRY4	1.4e-19	LGG	-2.24
IDH1	ENSG00000187824.4	TMEM220	5.6e-19	LGG	-1.54
IDH1	ENSG00000188039.9	NWD1	0.00018	LGG	-1.25
IDH1	ENSG00000188051.6	TMEM221	1.5e-14	LGG	-1.52
IDH1	ENSG00000188257.6	PLA2G2A	5.7e-15	LGG	-4.04
IDH1	ENSG00000188501.7	LCTL	6e-16	LGG	-1.7
IDH1	ENSG00000188522.10	FAM83G	4.3e-13	LGG	-1.04
IDH1	ENSG00000188523.4	C9orf171	0.00019	LGG	-2.47
IDH1	ENSG00000188596.5	C12orf55	3.2e-05	LGG	-1.67
IDH1	ENSG00000188641.8	DPYD	1.2e-10	LGG	-1.63
IDH1	ENSG00000189171.9	S100A13	1.7e-16	LGG	-1.58
IDH1	ENSG00000196083.5	IL1RAP	3.3e-10	LGG	-1.69
IDH1	ENSG00000196109.6	ZNF676	4.3e-08	LGG	1.18
IDH1	ENSG00000196154.7	S100A4	2.3e-13	LGG	-1.72
IDH1	ENSG00000196353.7	CPNE4	2.5e-07	LGG	-1.41
IDH1	ENSG00000196503.2	ARL9	1.6e-19	LGG	-2.09
IDH1	ENSG00000196569.7	LAMA2	6.1e-16	LGG	-1.52
IDH1	ENSG00000196639.6	HRH1	4.3e-10	LGG	-1.03
IDH1	ENSG00000196954.8	CASP4	6.7e-11	LGG	-1.12
IDH1	ENSG00000197261.7	C6orf141	4.5e-11	LGG	-2.17
IDH1	ENSG00000197461.9	PDGFA	3.4e-16	LGG	-1.99
IDH1	ENSG00000197496.4	SLC2A10	1.1e-17	LGG	-1.89
IDH1	ENSG00000197769.5	MAP1LC3C	1.2e-21	LGG	-3.28
IDH1	ENSG00000197927.8	C2orf27A	7e-22	LGG	1.62
IDH1	ENSG00000197977.3	ELOVL2	2.2e-09	LGG	-1.43
IDH1	ENSG00000198028.3	ZNF560	1.2e-12	LGG	1.68
IDH1	ENSG00000198483.8	ANKRD35	1.3e-09	LGG	-1.09
IDH1	ENSG00000198732.6	SMOC1	2.8e-18	LGG	1.56
IDH1	ENSG00000204099.7	NEU4	1.3e-11	LGG	1.22
IDH1	ENSG00000204219.5	TCEA3	1.2e-18	LGG	-2.65
IDH1	ENSG00000204764.8	RANBP17	6.1e-16	LGG	1.21
IDH1	ENSG00000205129.4	C4orf47	7.4e-05	GBM	-2
IDH1	ENSG00000205364.3	MT1M	2.1e-18	LGG	-2.37
IDH1	ENSG00000205809.5	KLRC2	4.7e-17	LGG	2.15
IDH1	ENSG00000205810.4	KLRC3	2.8e-20	LGG	1.72
IDH1	ENSG00000205838.8	TTC23L	7.1e-11	LGG	-1.06
IDH1	ENSG00000205927.4	OLIG2	2.6e-16	LGG	1.12
IDH1	ENSG00000205929.5	C21orf62	1.3e-08	LGG	-1.6
IDH1	ENSG00000213085.5	CCDC19	9.4e-20	LGG	-4.75
IDH1	ENSG00000213719.4	CLIC1	1e-15	LGG	-1.67
IDH1	ENSG00000214106.3	PAXIP1-AS2	2.9e-15	LGG	-1.43
IDH1	ENSG00000214456.4	PLIN5	0.00013	LGG	-1.22
IDH1	ENSG00000215527.3	AP005482.1	9.7e-11	LGG	-0.9
IDH1	ENSG00000215612.5	HMX1	6.5e-17	LGG	1.4
IDH1	ENSG00000215845.6	TSTD1	3.1e-19	LGG	-2.83
IDH1	ENSG00000224383.3	C17orf72	5.9e-15	LGG	-2.38
IDH1	ENSG00000229644.4	NAMPTL	7.6e-08	LGG	-1.33
IDH1	ENSG00000234465.6	PINLYP	4.3e-25	LGG	-2.39
IDH1	ENSG00000235978.2	AC018816.3	2.9e-16	LGG	-1.33
IDH1	ENSG00000249992.1	TMEM158	3.3e-15	LGG	-1.34
IDH1	ENSG00000255150.1	EID3	4.9e-21	LGG	-1.78
IDH1	ENSG00000255737.2	AGAP2-AS1	5.7e-20	LGG	-3.2
IDH1	ENSG00000257017.4	HP	1.8e-05	LGG	-3.28
IDH1	ENSG00000258227.2	CLEC5A	2.6e-11	LGG	-2.44
IDH1	ENSG00000258708.1	SLC25A21-AS1	8.7e-19	LGG	1.4
IDH1	ENSG00000260027.3	HOXB7	2.2e-05	LGG	-2.02
IDH1	ENSG00000269190.1	FBXO17	6e-24	LGG	-2.53
KRAS	ENSG00000120875.4	DUSP4	8.3e-05	LUAD	1.4
KRAS	ENSG00000134873.5	CLDN10	0.00088	LUAD	1.69
KRAS	ENSG00000137331.11	IER3	0.00015	UCS	2.31
KRAS	ENSG00000139318.7	DUSP6	8.5e-05	UCS	2.23
KRAS	ENSG00000145990.6	GFOD1	0.00047	UCS	-1.44
KRAS	ENSG00000147697.4	GSDMC	4.6e-05	LUAD	-1.14
KRAS	ENSG00000164056.6	SPRY1	3.6e-05	CESC	1.43
KRAS	ENSG00000175832.8	ETV4	8.6e-06	CESC	2.61
KRAS	ENSG00000184454.6	NCMAP	0.00051	CESC	1.67
KRAS	ENSG00000186197.8	EDARADD	0.00077	CESC	-1.92
KRAS	ENSG00000188505.4	NCCRP1	0.00012	STAD	-4.46
KRAS	ENSG00000203952.5	CCDC160	0.0006	CESC	1.14
MLL3	ENSG00000074527.7	NTN4	8.4e-06	STAD	-1.24
MLL3	ENSG00000077943.7	ITGA8	0.00012	STAD	-2.12
MLL3	ENSG00000102109.7	PCSK1N	2.8e-05	STAD	-2.51
MLL3	ENSG00000102935.7	ZNF423	0.0002	SKCM	-1.1
MLL3	ENSG00000103710.6	RASL12	0.0002	BRCA Basal	-2.52
MLL3	ENSG00000106123.7	EPHB6	5.4e-05	SKCM	-1.33
MLL3	ENSG00000128849.9	CGNL1	7.4e-05	STAD	-1.01
MLL3	ENSG00000132821.7	VSTM2L	0.0002	KIRC	-3.41
MLL3	ENSG00000160801.9	PTH1R	2.3e-05	SKCM	-1.29
MLL3	ENSG00000167383.4	ZNF229	0.00029	HNSC	-1.45
MLL3	ENSG00000172794.15	RAB37	0.00034	SKCM	-1.12
MLL3	ENSG00000184113.8	CLDN5	9.6e-05	SKCM	-1.18
MLL3	ENSG00000189129.9	PLAC9	0.00028	STAD	-1.41
NF1	ENSG00000102359.5	SRPX2	0.00025	LUSC	1.21
NF1	ENSG00000104368.13	PLAT	7.3e-05	LGG	2.1
NF1	ENSG00000149948.9	HMGA2	9.1e-06	LGG	2.19
NFE2L2	ENSG00000001084.6	GCLC	4.5e-06	LUSC	1.21
NFE2L2	ENSG00000023909.5	GCLM	7.6e-10	LUSC	1.65
NFE2L2	ENSG00000065833.7	ME1	1.1e-10	LUSC	1.56
NFE2L2	ENSG00000073150.9	PANX2	1.6e-08	HNSC	2.32
NFE2L2	ENSG00000078018.15	MAP2	7.8e-10	LUSC	1.75
NFE2L2	ENSG00000087086.9	FTL	1.3e-08	HNSC	1.55
NFE2L2	ENSG00000103222.14	ABCC1	1.3e-06	LUSC	1.11
NFE2L2	ENSG00000104687.8	GSR	1.3e-07	LUSC	1.1
NFE2L2	ENSG00000105379.5	ETFB	4.9e-08	HNSC	1.53
NFE2L2	ENSG00000105835.7	NAMPT	2.3e-07	LUSC	1.12
NFE2L2	ENSG00000106853.12	PTGR1	7.7e-09	LUSC	1.64
NFE2L2	ENSG00000108448.16	TRIM16L	3.1e-08	LUSC	1.33
NFE2L2	ENSG00000108602.13	ALDH3A1	1e-07	LUSC	1.99
NFE2L2	ENSG00000108846.11	ABCC3	5.8e-09	LUSC	1.49
NFE2L2	ENSG00000112139.10	MDGA1	4.1e-09	LUSC	1.44
NFE2L2	ENSG00000114251.9	WNT5A	1.6e-07	LUSC	1.24
NFE2L2	ENSG00000114948.8	ADAM23	8.1e-09	LUSC	1.72
NFE2L2	ENSG00000115657.8	ABCB6	1.3e-08	LUSC	1.2
NFE2L2	ENSG00000118785.9	SPP1	2e-08	LUSC	1.25
NFE2L2	ENSG00000131711.10	MAP1B	4.5e-08	LUSC	1.62
NFE2L2	ENSG00000134202.6	GSTM3	3.6e-06	HNSC	2.38
NFE2L2	ENSG00000136810.8	TXN	5e-09	LUSC	1.05
NFE2L2	ENSG00000137261.9	KIAA0319	1.9e-09	LUSC	1.6
NFE2L2	ENSG00000138678.6	AGPAT9	1.3e-06	LUSC	1.31
NFE2L2	ENSG00000140961.8	OSGIN1	3.4e-08	HNSC	2.25
NFE2L2	ENSG00000142494.9	SLC47A1	2.1e-05	LUSC	1.19
NFE2L2	ENSG00000142657.16	PGD	1.1e-08	LUSC	1.08
NFE2L2	ENSG00000143819.8	EPHX1	1e-08	LUSC	1.19
NFE2L2	ENSG00000151012.9	SLC7A11	3.7e-08	HNSC	2.26
NFE2L2	ENSG00000151491.8	EPS8	2.6e-07	LUSC	1.31
NFE2L2	ENSG00000151632.12	AKR1C2	1.7e-09	LUSC	1.58
NFE2L2	ENSG00000154040.16	CABYR	1.9e-08	LUSC	1.43
NFE2L2	ENSG00000156284.4	CLDN8	4.9e-07	LUSC	2.55
NFE2L2	ENSG00000156298.8	TSPAN7	2.5e-08	LUSC	1.49
NFE2L2	ENSG00000159228.8	CBR1	2.9e-08	HNSC	1.44
NFE2L2	ENSG00000159231.5	CBR3	5.3e-10	LUSC	1.69
NFE2L2	ENSG00000160211.11	G6PD	1.9e-08	HNSC	2.18
NFE2L2	ENSG00000163064.6	EN1	2.4e-07	HNSC	1.71
NFE2L2	ENSG00000163931.11	TKT	5.5e-08	HNSC	1.33
NFE2L2	ENSG00000165023.5	DIRAS2	4.3e-10	LUSC	2.1
NFE2L2	ENSG00000167165.14	UGT1A6	1e-05	LUSC	1.2
NFE2L2	ENSG00000167941.2	SOST	3.8e-10	LUSC	2.25
NFE2L2	ENSG00000168275.10	COA6	8.1e-07	LUSC	0.9
NFE2L2	ENSG00000171903.12	CYP4F11	1.7e-09	LUSC	1.9
NFE2L2	ENSG00000176153.10	GPX2	4.9e-07	HNSC	2.11
NFE2L2	ENSG00000177156.6	TALDO1	1.7e-08	LUSC	0.95
NFE2L2	ENSG00000178860.8	MSC	3.8e-07	LUSC	1.26
NFE2L2	ENSG00000180638.13	SLC47A2	5.8e-06	LUSC	1.55
NFE2L2	ENSG00000181019.8	NQO1	1.7e-09	HNSC	2.11
NFE2L2	ENSG00000186529.10	CYP4F3	2e-10	LUSC	2.26
NFE2L2	ENSG00000187134.8	AKR1C1	4e-09	LUSC	1.53
NFE2L2	ENSG00000188385.7	JAKMIP3	6.3e-07	HNSC	1.37
NFE2L2	ENSG00000196139.7	AKR1C3	1.8e-08	LUSC	1.48
NFE2L2	ENSG00000196344.7	ADH7	5.9e-08	LUSC	1.29
NFE2L2	ENSG00000198074.5	AKR1B10	5.8e-10	LUSC	1.97
NFE2L2	ENSG00000198270.8	TMEM116	1.3e-06	LUSC	1.01
NFE2L2	ENSG00000198363.11	ASPH	4.6e-08	LUSC	1.03
NFE2L2	ENSG00000198431.11	TXNRD1	1.2e-08	LUSC	1.41
NFE2L2	ENSG00000198691.7	ABCA4	1.1e-05	LUSC	1.84
NFE2L2	ENSG00000198848.8	CES1	5.6e-10	LUSC	1.89
NFE2L2	ENSG00000203727.3	SAMD5	4.5e-07	LUSC	1.12
NFE2L2	ENSG00000221955.6	SLC12A8	2.6e-08	LUSC	0.63
NFE2L2	ENSG00000229644.4	NAMPTL	7.8e-06	LUSC	1.04
NFE2L2	ENSG00000249992.1	TMEM158	1.2e-05	LUSC	1.43
NFE2L2	ENSG00000271303.1	SRXN1	1e-09	LUSC	1.83
NRAS	ENSG00000120659.10	TNFSF11	5e-08	THCA	-2.03
NRAS	ENSG00000121898.8	CPXM2	4.8e-05	THCA	-1.06
NRAS	ENSG00000124479.8	NDP	0.00015	THCA	1.24
NRAS	ENSG00000125726.6	CD70	1.3e-08	THCA	-3.14
NRAS	ENSG00000131435.8	PDLIM4	1.6e-12	THCA	-3.64
NRAS	ENSG00000134363.7	FST	1.9e-05	SKCM	-1.95
NRAS	ENSG00000138135.5	CH25H	2e-08	THCA	-2.14
NRAS	ENSG00000146674.10	IGFBP3	0.00026	THCA	1.15
NRAS	ENSG00000162493.12	PDPN	0.00062	THCA	-1.03
NRAS	ENSG00000164935.2	DCSTAMP	1e-10	THCA	-5.2
NRAS	ENSG00000166741.3	NNMT	5.4e-08	THCA	-2.06
NRAS	ENSG00000173698.13	GPR64	1.6e-08	THCA	-2.03
NRAS	ENSG00000173705.4	SUSD5	1.3e-06	THCA	1.04
NRAS	ENSG00000180155.14	LYNX1	3e-08	THCA	-1.15
NSD1	ENSG00000073067.9	CYP2W1	7.2e-07	HNSC	1.81
NSD1	ENSG00000105613.5	MAST1	9.9e-07	HNSC	1.03
NSD1	ENSG00000106410.10	NOBOX	6.1e-16	HNSC	4.27
NSD1	ENSG00000137133.6	HINT2	1.6e-07	HNSC	-1.05
NSD1	ENSG00000137726.11	FXYD6	0.00014	CESC	-2.77
NSD1	ENSG00000162981.12	FAM84A	1.2e-05	HNSC	-1.43
NSD1	ENSG00000168505.6	GBX2	0.00051	HNSC	1.09
NSD1	ENSG00000168925.6	CTRB1	3e-08	HNSC	1.39
NSD1	ENSG00000174672.11	BRSK2	3.6e-05	LUSC	1.33
NSD1	ENSG00000180066.5	C10orf91	9.1e-08	HNSC	1.49
NSD1	ENSG00000185038.10	MROH2A	1.5e-07	HNSC	1.83
NSD1	ENSG00000186862.13	PDZD7	1.1e-06	HNSC	1.94
NSD1	ENSG00000204632.7	HLA-G	7.8e-08	HNSC	2.44
PBRM1	ENSG00000137875.4	BCL2L10	0.00028	KIRC	-0.33
PBRM1	ENSG00000163939.14	PBRM1	1.7e-05	SKCM	-1.11
PBRM1	ENSG00000166405.10	RIC3	1.8e-14	KIRC	-1.42
PBRM1	ENSG00000204632.7	HLA-G	1.9e-08	KIRC	-1.53
PIK3CA	ENSG00000099822.2	HCN2	0.00031	STAD	-1.36
PIK3CA	ENSG00000100321.10	SYNGR1	0.0002	SKCM	-1.69
PIK3CA	ENSG00000108309.8	RUNDC3A	0.00011	STAD	-1.89
PIK3CA	ENSG00000116675.11	DNAJC6	0.00023	BRCA LumB	-1.14
PIK3CA	ENSG00000132639.8	SNAP25	2.2e-07	BRCA LumA	-1.75
PIK3CA	ENSG00000155761.9	SPAG17	1.2e-08	HNSC	1.52
PIK3CA	ENSG00000171714.10	ANO5	0.00028	BRCA LumB	-1.4
PIK3CA	ENSG00000185950.7	IRS2	3.6e-08	BRCA LumA	-0.82
PIK3CA	ENSG00000196132.7	MYT1	5.1e-06	BRCA LumB	-1.53
PIK3CA	ENSG00000198732.6	SMOC1	5.5e-05	HNSC	-2.3
PTEN	ENSG00000000971.11	CFH	1.3e-05	LGG	1.16
PTEN	ENSG00000007402.7	CACNA2D2	9.3e-05	LGG	-1.27
PTEN	ENSG00000057593.9	F7	1.2e-05	LGG	-1.46
PTEN	ENSG00000061938.12	TNK2	1.7e-06	LGG	-1.53
PTEN	ENSG00000064309.10	CDON	0.00053	LGG	-1.2
PTEN	ENSG00000070601.5	FRMPD1	0.00059	UCS	-3.05
PTEN	ENSG00000073792.11	IGF2BP2	4.7e-06	LGG	2.1
PTEN	ENSG00000075461.5	CACNG4	6.9e-05	LGG	-1.58
PTEN	ENSG00000075643.5	MOCOS	6.8e-07	LGG	1.37
PTEN	ENSG00000077274.7	CAPN6	5.5e-05	LGG	2.34
PTEN	ENSG00000084731.9	KIF3C	1.8e-07	LGG	-1.57
PTEN	ENSG00000087495.12	PHACTR3	6.6e-05	STAD	-2.59
PTEN	ENSG00000090238.7	YPEL3	4.2e-08	LGG	-1.21
PTEN	ENSG00000099365.5	STX1B	1.5e-06	LGG	-1.98
PTEN	ENSG00000101198.10	NKAIN4	1.2e-05	LGG	-1.5
PTEN	ENSG00000104951.11	IL4I1	0.00024	LGG	1.06
PTEN	ENSG00000106511.5	MEOX2	6.9e-06	LGG	3.12
PTEN	ENSG00000109113.13	RAB34	8.1e-07	LGG	1.82
PTEN	ENSG00000109832.8	DDX25	0.00016	LGG	-1.25
PTEN	ENSG00000111834.8	RSPH4A	5e-05	LGG	2.81
PTEN	ENSG00000115041.8	KCNIP3	0.00053	LGG	-1.03
PTEN	ENSG00000118849.5	RARRES1	9.7e-05	LGG	1.66
PTEN	ENSG00000119986.6	AVPI1	1.6e-06	LGG	-1.04
PTEN	ENSG00000120708.12	TGFBI	6.3e-05	KIRC	1.77
PTEN	ENSG00000120833.9	SOCS2	1.3e-05	LGG	2.34
PTEN	ENSG00000125657.3	TNFSF9	0.00019	CESC	-2.09
PTEN	ENSG00000126861.4	OMG	2e-06	LGG	-1.33
PTEN	ENSG00000127955.11	GNAI1	1.5e-06	LGG	-1.46
PTEN	ENSG00000128683.9	GAD1	2.4e-05	LGG	-2.01
PTEN	ENSG00000130822.11	PNCK	7e-05	LGG	-1.87
PTEN	ENSG00000131094.3	C1QL1	4e-07	LGG	-2.71
PTEN	ENSG00000132000.7	PODNL1	0.00011	LGG	2.02
PTEN	ENSG00000133069.10	TMCC2	5e-06	LGG	-1.39
PTEN	ENSG00000133878.4	DUSP26	7.7e-08	LGG	-2.2
PTEN	ENSG00000134339.4	SAA2	4e-05	LUSC	1.25
PTEN	ENSG00000136854.13	STXBP1	0.00031	STAD	-1.5
PTEN	ENSG00000137198.5	GMPR	5e-05	STAD	-2.14
PTEN	ENSG00000137571.6	SLCO5A1	3e-06	LGG	-1.6
PTEN	ENSG00000138131.3	LOXL4	6.1e-07	LGG	1.75
PTEN	ENSG00000138823.8	MTTP	3.5e-08	LGG	2.26
PTEN	ENSG00000138944.7	KIAA1644	1e-06	KIRC	2.75
PTEN	ENSG00000139200.9	PIANP	3.1e-07	LGG	-1.41
PTEN	ENSG00000139211.5	AMIGO2	1.1e-05	LGG	2.25
PTEN	ENSG00000140443.9	IGF1R	5.3e-07	LGG	-1.01
PTEN	ENSG00000141736.9	ERBB2	5.5e-06	LGG	1.36
PTEN	ENSG00000142959.4	BEST4	4e-07	LGG	1.77
PTEN	ENSG00000143434.11	SEMA6C	1e-05	LGG	-1
PTEN	ENSG00000149948.9	HMGA2	2.5e-05	LGG	1.5
PTEN	ENSG00000150281.6	CTF1	1.2e-06	LGG	1.14
PTEN	ENSG00000151778.6	SERP2	3.8e-07	LGG	-1.19
PTEN	ENSG00000151892.10	GFRA1	1e-06	LGG	-2.61
PTEN	ENSG00000152377.8	SPOCK1	4.5e-05	LGG	-1.45
PTEN	ENSG00000153789.8	FAM92B	7.3e-07	LGG	4
PTEN	ENSG00000154240.12	CEP112	5.6e-08	LGG	1.54
PTEN	ENSG00000154553.9	PDLIM3	5.8e-06	LGG	1.37
PTEN	ENSG00000154928.12	EPHB1	2.5e-05	LGG	-1.48
PTEN	ENSG00000155254.8	MARVELD1	1.2e-07	LGG	1.61
PTEN	ENSG00000155530.2	LRGUK	1.8e-06	LGG	1.72
PTEN	ENSG00000157064.6	NMNAT2	3.8e-05	LGG	-1.8
PTEN	ENSG00000157680.11	DGKI	1.7e-06	LGG	-1.37
PTEN	ENSG00000157890.13	MEGF11	5.3e-07	LGG	-2.35
PTEN	ENSG00000158292.6	GPR153	3.5e-05	LGG	-1.56
PTEN	ENSG00000159184.7	HOXB13	0.00053	LGG	1.95
PTEN	ENSG00000160472.4	TMEM190	2e-08	LGG	3.8
PTEN	ENSG00000161040.12	FBXL13	2.6e-05	LGG	1.2
PTEN	ENSG00000161682.10	FAM171A2	3.2e-06	LGG	-1.2
PTEN	ENSG00000163430.5	FSTL1	2.6e-08	LGG	2.19
PTEN	ENSG00000165312.5	OTUD1	2.1e-07	LGG	-1.48
PTEN	ENSG00000165388.8	ZNF488	3.8e-05	LGG	-1.77
PTEN	ENSG00000165474.5	GJB2	4.2e-05	KIRC	1.22
PTEN	ENSG00000166793.6	YPEL4	1.6e-06	LGG	-1.83
PTEN	ENSG00000168078.5	PBK	0.00021	LGG	1.72
PTEN	ENSG00000168477.13	TNXB	9.3e-05	CESC	-1.17
PTEN	ENSG00000168679.13	SLC16A4	1.8e-06	LGG	1.72
PTEN	ENSG00000168952.11	STXBP6	5e-05	LGG	-1.74
PTEN	ENSG00000169184.5	MN1	3.8e-08	LGG	-2.38
PTEN	ENSG00000170837.2	GPR27	3.8e-05	LGG	-1.76
PTEN	ENSG00000172995.12	ARPP21	8.5e-08	LGG	-2.35
PTEN	ENSG00000173432.6	SAA1	1.9e-06	LGG	3.52
PTEN	ENSG00000174899.6	C3orf55	2.3e-05	KIRC	1.17
PTEN	ENSG00000175040.4	CHST2	3.1e-05	LGG	1.15
PTEN	ENSG00000175697.6	GPR156	1.6e-07	LGG	1.64
PTEN	ENSG00000175785.8	PRIMA1	0.00014	SKCM	2.22
PTEN	ENSG00000179954.10	SSC5D	9.5e-07	LGG	1.93
PTEN	ENSG00000181234.8	TMEM132C	5.4e-06	LGG	-1.57
PTEN	ENSG00000183166.6	CALN1	3.1e-05	LGG	-1.73
PTEN	ENSG00000186684.8	CYP27C1	0.00019	UCS	-1.86
PTEN	ENSG00000186862.13	PDZD7	0.0002	LGG	-1.08
PTEN	ENSG00000187135.7	VSTM2B	8.5e-05	UCS	-2.22
PTEN	ENSG00000187595.10	ZNF385C	1.1e-05	LGG	-1.02
PTEN	ENSG00000188817.3	SNTN	0.00062	LUSC	1.06
PTEN	ENSG00000196136.12	SERPINA3	0.0003	KIRC	1.3
PTEN	ENSG00000196440.7	ARMCX4	1.2e-07	LGG	-1.08
PTEN	ENSG00000196562.10	SULF2	6.4e-06	LGG	-1.44
PTEN	ENSG00000198910.8	L1CAM	0.00032	LGG	-3.1
PTEN	ENSG00000198933.5	TBKBP1	2.4e-06	LGG	-1.01
PTEN	ENSG00000204335.3	SP5	3.4e-05	LGG	2.03
PTEN	ENSG00000204681.6	GABBR1	2e-07	LGG	-2.17
PTEN	ENSG00000205364.3	MT1M	5.8e-06	LGG	1.36
PTEN	ENSG00000205795.4	CYS1	0.00045	UCS	-3.83
PTEN	ENSG00000221890.2	NPTXR	0.00019	STAD	-2.41
PTEN	ENSG00000269190.1	FBXO17	1.7e-08	LGG	2.42
RB1	ENSG00000073111.9	MCM2	8.8e-06	LIHC	1.18
RB1	ENSG00000084207.11	GSTP1	0.00035	HNSC	-1.14
RB1	ENSG00000092470.7	WDR76	1.6e-07	LIHC	1.64
RB1	ENSG00000092853.9	CLSPN	4e-05	LUAD	1.45
RB1	ENSG00000097046.8	CDC7	2.4e-06	LUSC	0.85
RB1	ENSG00000099810.14	MTAP	4.5e-05	BLCA	1.1
RB1	ENSG00000105173.9	CCNE1	1.3e-06	LIHC	0.65
RB1	ENSG00000106462.6	EZH2	5.9e-07	LIHC	1.17
RB1	ENSG00000110092.3	CCND1	6.3e-06	LIHC	-1.99
RB1	ENSG00000112118.13	MCM3	6.8e-07	LIHC	1.11
RB1	ENSG00000119969.10	HELLS	3.6e-06	LIHC	1.21
RB1	ENSG00000123179.9	EBPL	0.00029	LIHC	-1.19
RB1	ENSG00000128408.7	RIBC2	3e-07	LIHC	2.16
RB1	ENSG00000137310.7	TCF19	1e-07	LIHC	1.71
RB1	ENSG00000139687.9	RB1	0.0001	LUSC	-0.98
RB1	ENSG00000144354.9	CDCA7	0.00016	LIHC	1.65
RB1	ENSG00000147883.9	CDKN2B	5.5e-05	BLCA	1.09
RB1	ENSG00000147889.12	CDKN2A	1.6e-06	BLCA	1.86
RB1	ENSG00000159259.7	CHAF1B	1.2e-06	LIHC	1.51
RB1	ENSG00000162073.9	PAQR4	1.2e-07	LIHC	1.71
RB1	ENSG00000162174.8	ASRGL1	1.4e-05	LIHC	1.75
RB1	ENSG00000163888.3	CAMK2N2	9.5e-05	BLCA	1.35
RB1	ENSG00000172915.14	NBEA	0.00015	GBM	-1.24
RB1	ENSG00000174871.6	CNIH2	1.8e-05	LUSC	1.57
RB1	ENSG00000175305.12	CCNE2	4.9e-07	LIHC	2.32
RB1	ENSG00000175877.3	WBSCR28	1.8e-05	GBM	1.23
RB1	ENSG00000180998.7	GPR137C	0.0005	LUSC	1.45
RB1	ENSG00000188322.4	SBK1	6.2e-05	LUSC	0.45
RB1	ENSG00000189057.6	FAM111B	1.8e-06	LIHC	1.73
RB1	ENSG00000198176.8	TFDP1	8.8e-07	LIHC	1.52
RB1	ENSG00000198554.7	WDHD1	1.8e-05	LIHC	1.04
RB1	ENSG00000258986.2	TMEM179	3.2e-05	SKCM	3.15
RB1	ENSG00000259495.1	RP11-210M15.2	7.1e-05	HNSC	1.19
SETD2	ENSG00000113600.6	C9	2.5e-10	KIRC	1.58
SETD2	ENSG00000114638.3	UPK1B	0.00021	KIRP	-3.46
SETD2	ENSG00000125266.6	EFNB2	1.3e-05	KIRP	-2.34
SETD2	ENSG00000164099.3	PRSS12	3.3e-12	KIRC	1.79
SETD2	ENSG00000183091.15	NEB	2.6e-10	KIRC	1.89
SETD2	ENSG00000183775.6	KCTD16	2.3e-09	KIRC	-1.57
SETD2	ENSG00000196263.3	ZNF471	1.2e-05	KIRC	-1.04
SMARCA4	ENSG00000135373.8	EHF	0.00039	LUSC	-1.93
STAG2	ENSG00000043355.6	ZIC2	0.00026	KIRP	2.19
STAG2	ENSG00000101972.14	STAG2	3.2e-06	BLCA	-1.35
STAG2	ENSG00000151882.7	CCL28	0.00032	KIRP	-4.14
STAG2	ENSG00000185038.10	MROH2A	0.00021	BLCA	1.99
STK11	ENSG00000003989.12	SLC7A2	1.4e-10	LUAD	1.97
STK11	ENSG00000109132.5	PHOX2B	3.2e-10	LUAD	1.82
STK11	ENSG00000109472.9	CPE	0.0002	LUAD	1.24
STK11	ENSG00000120211.4	INSL4	2.2e-07	LUAD	1.85
STK11	ENSG00000146166.12	LGSN	5.1e-07	LUAD	1.3
STK11	ENSG00000171557.12	FGG	5.8e-05	LUAD	1.03
STK11	ENSG00000172572.6	PDE3A	5.4e-08	LUAD	1.3
STK11	ENSG00000198732.6	SMOC1	0.00047	CESC	3.99
STK11	ENSG00000204019.4	CXorf61	0.00011	LUAD	1.29
STK11	ENSG00000256391.1	SDIM1	6.3e-12	LUAD	1.01
TP53	ENSG00000004468.8	CD38	2.3e-05	LGG	0.56
TP53	ENSG00000011677.8	GABRA3	4.1e-08	LIHC	1.92
TP53	ENSG00000019169.9	MARCO	0.00032	BRCA Her2	1.78
TP53	ENSG00000024526.12	DEPDC1	1e-08	LUAD	0.98
TP53	ENSG00000026103.15	FAS	3.5e-12	LGG	-0.87
TP53	ENSG00000046774.9	MAGEC2	0.00017	LIHC	1.53
TP53	ENSG00000047457.9	CP	3e-05	LUSC	-1.16
TP53	ENSG00000054938.11	CHRDL2	4.3e-19	LGG	-1.41
TP53	ENSG00000060718.14	COL11A1	3.5e-18	LGG	0.92
TP53	ENSG00000060982.10	BCAT1	7.5e-05	HNSC	1.06
TP53	ENSG00000065328.12	MCM10	2.3e-08	LIHC	1.13
TP53	ENSG00000068489.8	PRR11	1.6e-09	LUAD	0.87
TP53	ENSG00000069482.6	GAL	3.9e-05	HNSC	1.92
TP53	ENSG00000075035.5	WSCD2	8.3e-10	LGG	-1.28
TP53	ENSG00000077935.12	SMC1B	1.9e-07	PRAD	0.91
TP53	ENSG00000085999.7	RAD54L	2.4e-08	LUAD	0.77
TP53	ENSG00000088836.8	SLC4A11	1.5e-18	LGG	-1.26
TP53	ENSG00000088992.13	TESC	9.7e-09	LUAD	-1.42
TP53	ENSG00000089685.10	BIRC5	2.2e-06	LUAD	0.71
TP53	ENSG00000090889.10	KIF4A	5.7e-09	LIHC	1.12
TP53	ENSG00000092853.9	CLSPN	2.3e-07	LIHC	1.03
TP53	ENSG00000093009.5	CDC45	5.2e-07	LIHC	1.01
TP53	ENSG00000100162.10	CENPM	1.5e-05	ACC	1.47
TP53	ENSG00000100167.15	2015-09-03	1.4e-05	LUAD	1.09
TP53	ENSG00000100344.6	PNPLA3	4.7e-12	LGG	-1.09
TP53	ENSG00000100399.11	CHADL	1.1e-09	LGG	-0.69
TP53	ENSG00000100604.8	CHGA	2.8e-07	LGG	-1.05
TP53	ENSG00000101057.11	MYBL2	1.4e-08	LIHC	1.46
TP53	ENSG00000101447.9	FAM83D	5.9e-09	BRCA LumB	1.12
TP53	ENSG00000105278.6	ZFR2	1.3e-16	LGG	-1.66
TP53	ENSG00000108700.4	CCL8	7.5e-06	LGG	1.58
TP53	ENSG00000109255.7	NMU	1.5e-05	LUAD	0.9
TP53	ENSG00000109674.3	NEIL3	1.5e-05	SKCM	0.43
TP53	ENSG00000109738.6	GLRB	8.6e-09	LGG	-0.58
TP53	ENSG00000109805.5	NCAPG	8.8e-09	BRCA LumB	0.68
TP53	ENSG00000112319.13	EYA4	3e-08	LIHC	1.33
TP53	ENSG00000112333.7	NR2E1	6.2e-20	LGG	-1.48
TP53	ENSG00000112742.5	TTK	4.8e-10	LUAD	1.07
TP53	ENSG00000112984.7	KIF20A	7.1e-06	LIHC	1.01
TP53	ENSG00000115163.10	CENPA	1.5e-07	LUAD	0.89
TP53	ENSG00000115602.12	IL1RL1	4.8e-05	LIHC	-1.53
TP53	ENSG00000115884.6	SDC1	2.8e-06	LGG	-1.05
TP53	ENSG00000117148.6	ACTL8	2.1e-05	LGG	0.21
TP53	ENSG00000117399.9	CDC20	8.4e-09	LIHC	1.59
TP53	ENSG00000118513.14	MYB	6.4e-07	GBM	1.1
TP53	ENSG00000120875.4	DUSP4	1.5e-17	LGG	-1.58
TP53	ENSG00000121152.5	NCAPH	3.9e-08	LIHC	1.05
TP53	ENSG00000121621.6	KIF18A	1.6e-06	LIHC	1.1
TP53	ENSG00000123485.7	HJURP	5.1e-07	LUAD	0.77
TP53	ENSG00000123838.6	C4BPA	0.00048	LUAD	-1.16
TP53	ENSG00000124134.4	KCNS1	2.7e-06	LGG	-1.07
TP53	ENSG00000124260.7	MAGEA10	2.3e-07	LIHC	2.53
TP53	ENSG00000124635.7	HIST1H2BJ	1.2e-05	BRCA LumA	1.41
TP53	ENSG00000124693.2	HIST1H3B	1.3e-05	ACC	1.34
TP53	ENSG00000124762.9	CDKN1A	1.9e-27	LGG	-1.9
TP53	ENSG00000126787.8	DLGAP5	2.5e-06	LIHC	1.01
TP53	ENSG00000126890.13	CTAG2	6.4e-07	LIHC	2.57
TP53	ENSG00000127129.5	EDN2	4.1e-07	LIHC	-1.04
TP53	ENSG00000127423.6	AUNIP	2.8e-11	LIHC	1.06
TP53	ENSG00000127472.6	PLA2G5	4.3e-08	LGG	-1.82
TP53	ENSG00000127561.10	SYNGR3	8.6e-07	HNSC	-1.74
TP53	ENSG00000127564.12	PKMYT1	6.8e-08	LIHC	1.03
TP53	ENSG00000128408.7	RIBC2	2.1e-05	HNSC	-1.54
TP53	ENSG00000129757.8	CDKN1C	0.00057	SKCM	-1.29
TP53	ENSG00000130427.2	EPO	0.00045	HNSC	1.2
TP53	ENSG00000130513.6	GDF15	2.1e-08	LGG	-2.6
TP53	ENSG00000130829.13	DUSP9	4.6e-07	LUAD	1.8
TP53	ENSG00000131080.10	EDA2R	2.5e-39	LGG	-2.79
TP53	ENSG00000131668.9	BARX1	0.00061	LUAD	-1.99
TP53	ENSG00000132130.7	LHX1	5e-22	LGG	1.4
TP53	ENSG00000133048.8	CHI3L1	7.1e-05	GBM	-1.12
TP53	ENSG00000133067.13	LGR6	0.00011	HNSC	1.26
TP53	ENSG00000133661.11	SFTPD	0.00044	LUAD	-1.17
TP53	ENSG00000134020.6	PEBP4	4.3e-08	PRAD	-1.36
TP53	ENSG00000134201.6	GSTM5	0.00053	LGG	-1.27
TP53	ENSG00000134574.7	DDB2	4.8e-15	LIHC	-1.04
TP53	ENSG00000134690.6	CDCA8	1.1e-08	LIHC	1.1
TP53	ENSG00000134873.5	CLDN10	2.8e-09	LGG	-1.29
TP53	ENSG00000135679.17	MDM2	5.4e-24	LGG	-0.85
TP53	ENSG00000136231.9	IGF2BP3	4.5e-08	LUAD	1.26
TP53	ENSG00000136327.6	NKX2-8	4.5e-05	HNSC	0.7
TP53	ENSG00000136883.8	KIF12	1.9e-06	BRCA LumA	-1.26
TP53	ENSG00000136943.6	CTSV	8.7e-07	LUAD	1.3
TP53	ENSG00000137142.4	IGFBPL1	4.3e-11	LGG	1.07
TP53	ENSG00000137673.4	MMP7	5.2e-13	LGG	1.48
TP53	ENSG00000137745.7	MMP13	4.1e-05	HNSC	1.74
TP53	ENSG00000137968.12	SLC44A5	5.4e-21	LGG	1.22
TP53	ENSG00000138115.9	CYP2C8	9.5e-07	BRCA LumB	-2.14
TP53	ENSG00000138180.11	CEP55	5.6e-08	SKCM	0.62
TP53	ENSG00000139219.13	COL2A1	3.3e-07	LGG	-2.56
TP53	ENSG00000139269.2	INHBE	0.00038	KICH	1.64
TP53	ENSG00000140534.9	TICRR	5.1e-11	LGG	0.54
TP53	ENSG00000141485.11	SLC13A5	1.2e-06	LGG	-1.3
TP53	ENSG00000142945.8	KIF2C	1.1e-09	LUAD	0.98
TP53	ENSG00000142973.8	CYP4B1	6.3e-06	HNSC	-1.06
TP53	ENSG00000143494.11	VASH2	1.5e-18	LGG	-1.12
TP53	ENSG00000145819.11	ARHGAP26	1.7e-07	LUAD	-1.02
TP53	ENSG00000146670.5	CDCA5	4.1e-08	LUAD	0.87
TP53	ENSG00000147381.7	MAGEA4	3.5e-11	LIHC	3.46
TP53	ENSG00000147408.10	CSGALNACT1	0.00022	LIHC	-1.12
TP53	ENSG00000147883.9	CDKN2B	1.1e-09	LGG	0.57
TP53	ENSG00000147889.12	CDKN2A	6.9e-14	SKCM	1.89
TP53	ENSG00000152192.6	POU4F1	2.1e-29	LGG	1.61
TP53	ENSG00000156970.8	BUB1B	2.5e-06	LIHC	1.1
TP53	ENSG00000158815.6	FGF17	2.1e-13	LGG	1.24
TP53	ENSG00000160183.9	TMPRSS3	0.00016	LGG	-1.22
TP53	ENSG00000160862.8	AZGP1	9.4e-09	PRAD	-1.22
TP53	ENSG00000161405.12	IKZF3	4.4e-07	HNSC	-1.27
TP53	ENSG00000161513.7	FDXR	5.2e-36	LGG	-1.24
TP53	ENSG00000161798.6	AQP5	2.9e-09	LGG	-1.71
TP53	ENSG00000162009.7	SSTR5	1.5e-17	LGG	1.06
TP53	ENSG00000162692.6	VCAM1	1.3e-18	LGG	1.29
TP53	ENSG00000162975.3	KCNF1	7.3e-16	LGG	-1.13
TP53	ENSG00000163071.6	SPATA18	2e-13	LIHC	-2.25
TP53	ENSG00000163661.3	PTX3	6.9e-06	GBM	-1.7
TP53	ENSG00000163815.5	CLEC3B	6.6e-06	LIHC	-1.31
TP53	ENSG00000164099.3	PRSS12	2.7e-08	HNSC	-1.15
TP53	ENSG00000164237.4	CMBL	4.8e-26	LGG	-1.02
TP53	ENSG00000164611.8	PTTG1	6.5e-06	LIHC	1.06
TP53	ENSG00000164690.3	SHH	5.9e-09	LGG	-1.64
TP53	ENSG00000164744.8	SUN3	7.1e-06	STAD	1.36
TP53	ENSG00000165409.11	TSHR	1e-09	LGG	1.14
TP53	ENSG00000165643.6	SOHLH1	6.9e-05	STAD	1.57
TP53	ENSG00000165802.15	NSMF	6.5e-05	HNSC	0.41
TP53	ENSG00000166851.10	PLK1	1.1e-06	LIHC	1.1
TP53	ENSG00000168918.9	INPP5D	1.6e-09	HNSC	-1.09
TP53	ENSG00000169174.9	PCSK9	0.00066	BRCA Her2	1.01
TP53	ENSG00000169507.5	SLC38A11	3.7e-08	LGG	-0.55
TP53	ENSG00000170396.6	ZNF804A	1.3e-16	LGG	1.03
TP53	ENSG00000170412.12	GPRC5C	2.9e-09	LUAD	-1.01
TP53	ENSG00000170442.7	KRT86	3.4e-06	HNSC	-1.07
TP53	ENSG00000171189.12	GRIK1	5.4e-07	LGG	-1.71
TP53	ENSG00000171450.4	CDK5R2	2.5e-09	LGG	-1.04
TP53	ENSG00000171533.7	MAP6	3.3e-05	SKCM	-1.21
TP53	ENSG00000173535.9	TNFRSF10C	1.2e-09	LUAD	-0.74
TP53	ENSG00000173894.6	CBX2	3.8e-17	LGG	0.81
TP53	ENSG00000174307.5	PHLDA3	5.2e-23	LGG	-1.08
TP53	ENSG00000175063.12	UBE2C	9.4e-08	LUAD	0.96
TP53	ENSG00000176244.6	ACBD7	3.3e-06	LUAD	0.91
TP53	ENSG00000177679.14	SRRM3	2.1e-09	LGG	-1.18
TP53	ENSG00000178919.7	FOXE1	5.5e-21	LGG	1.03
TP53	ENSG00000179083.5	FAM133A	1.7e-05	LIHC	1.22
TP53	ENSG00000179750.11	APOBEC3B	9e-09	LUAD	1.24
TP53	ENSG00000180438.10	TPRXL	1.9e-06	BRCA LumB	1.82
TP53	ENSG00000181026.13	AEN	3e-30	LGG	-1.2
TP53	ENSG00000182132.8	KCNIP1	3.6e-18	LGG	-1.06
TP53	ENSG00000183036.6	PCP4	0.00016	LUSC	1.17
TP53	ENSG00000184160.6	ADRA2C	5.9e-05	HNSC	1.22
TP53	ENSG00000184661.9	CDCA2	2.1e-07	LIHC	1.01
TP53	ENSG00000184825.4	HIST1H2AH	5.9e-07	ACC	1.05
TP53	ENSG00000185306.8	C12orf56	3e-06	LIHC	1.52
TP53	ENSG00000186185.9	KIF18B	1.5e-07	LUAD	0.81
TP53	ENSG00000186603.4	HPDL	9.5e-10	LGG	-0.77
TP53	ENSG00000188803.10	SHISA6	2.3e-12	LGG	-1.65
TP53	ENSG00000188916.4	FAM196A	4.2e-18	LGG	-1.57
TP53	ENSG00000189127.3	ANKRD34B	1.6e-07	PRAD	1.55
TP53	ENSG00000196188.6	CTSE	0.00029	LUSC	-1.01
TP53	ENSG00000196331.5	HIST1H2BO	2e-05	BLCA	1.22
TP53	ENSG00000196353.7	CPNE4	1.9e-15	LGG	-1.46
TP53	ENSG00000197172.6	MAGEA6	7.2e-07	STAD	1.49
TP53	ENSG00000197520.6	FAM177B	3.2e-08	LGG	1.02
TP53	ENSG00000197697.3	HIST1H2BE	4.7e-05	BRCA LumA	1.99
TP53	ENSG00000198768.6	APCDD1L	2.1e-07	HNSC	1.23
TP53	ENSG00000198838.7	RYR3	2.6e-05	LGG	-1.33
TP53	ENSG00000198930.8	CSAG1	5.6e-05	LIHC	1.41
TP53	ENSG00000198963.6	RORB	2.8e-08	LGG	-1.01
TP53	ENSG00000203760.4	CENPW	8.8e-09	LIHC	1
TP53	ENSG00000213401.4	MAGEA12	2.5e-05	BRCA LumB	2.18
TP53	ENSG00000215018.5	COL28A1	7.1e-11	LGG	1.2
TP53	ENSG00000221867.4	MAGEA3	2.5e-07	STAD	1.43
TP53	ENSG00000237649.3	KIFC1	3.7e-07	LIHC	1.07
TP53	ENSG00000241644.2	INMT	0.00012	LIHC	-1.43
TP53	ENSG00000241935.4	HOGA1	4.7e-06	LIHC	-1.21
TP53	ENSG00000244694.3	PTCHD4	1.2e-36	LGG	-2.05
TP53	ENSG00000255823.1	MTRNR2L8	0.0001	BRCA LumA	1.25
TP53	ENSG00000256018.1	HIST1H3G	7.3e-06	BRCA LumA	2.94
TP53	ENSG00000263711.1	RP11-169F17.1	0.00043	LIHC	1.07
TP53	ENSG00000269210.1	AC019171.1	3.5e-06	HNSC	-2.58
