# Supplementary material for: Pan-cancer transcriptomic analysis associates long non-coding RNAs with key mutational driver events
Source: Nat Commun. 2016 Oct 25;0:13197. doi: 10.1038/ncomms13197 (PMC5093340; doi:10.1038/ncomms13197)
Supplement: Supplementary Data 3 — Relevant enrichments in MolSigDB for coding mRNAs associated with driver mutational events. [file ncomms13197-s4.xlsx]

## Sheet: CTNNB1, 2 cancers
Supplementary Data 3. Relevant enrichments in MolSigDB for coding mRNAs associated with driver mutational events (multiple tabs).
Gene Set Name	# Genes in Gene Set (K)	Description	# Genes in Overlap (k)	k/K	p-value	FDR q-value
CHIANG_LIVER_CANCER_SUBCLASS_CTNNB1_UP	176	Top 200 marker genes up-regulated in the 'CTNNB1' subclass of hepatocellular carcinoma (HCC); characterized by activated CTNNB1 [GeneID=1499].	17	0.0966	3.23e-27	1.52e-23
CHIANG_LIVER_CANCER_SUBCLASS_INTERFERON_DN	52	All marker genes down-regulated in the 'interferon' subclass of hepatocellular carcinoma (HCC).	7	0.1346	8.22e-13	1.94e-09
SANSOM_WNT_PATHWAY_REQUIRE_MYC	58	Wnt target genes up-regulated after Cre-lox knockout of APC [GeneID=324] in the small intestine that require functional MYC [GeneID=4609].	7	0.1207	1.83e-12	2.89e-09
MARTINEZ_RB1_AND_TP53_TARGETS_DN	591	Genes down-regulated in mice with skin specific double knockout of both RB1 and TP53 [GeneID=5925;7157] by Cre-lox.	11	0.0186	4.88e-10	5.77e-07
SABATES_COLORECTAL_ADENOMA_UP	141	Genes up-regulated in colorectal adenoma compared to normal mucosa samples.	7	0.0496	1.06e-09	9.97e-07
BENPORATH_SUZ12_TARGETS	1038	Set 'Suz12 targets': genes identified by ChIP on chip as targets of the Polycomb protein SUZ12 [GeneID=23512] in human embryonic stem cells.	13	0.0125	1.36e-09	1.07e-06
MARTINEZ_TP53_TARGETS_DN	593	Genes down-regulated in mice with skin specific knockout of TP53 [GeneID=7157].	10	0.0169	8.21e-09	5.54e-06
KEGG_BASAL_CELL_CARCINOMA	55	Basal cell carcinoma	5	0.0909	1.36e-08	8.02e-06
BOYAULT_LIVER_CANCER_SUBCLASS_G6_UP	65	Up-regulated genes in hepatocellular carcinoma (HCC) subclass G6, defined by unsupervised clustering.	5	0.0769	3.19e-08	1.63e-05
BENPORATH_ES_WITH_H3K27ME3	1118	Set 'H3K27 bound': genes posessing the trimethylated H3K27 (H3K27me3) mark in their promoters in human embryonic stem cells, as identified by ChIP on chip.	12	0.0107	3.45e-08	1.63e-05
BENPORATH_PRC2_TARGETS	652	Set 'PRC2 targets': Polycomb Repression Complex 2 (PRC) targets; identified by ChIP on chip on human embryonic stem cells as genes that: posess the trimethylated H3K27 mark in their promoters and are bound by SUZ12 [GeneID=23512] and EED [GeneID=8726] Polycomb proteins.	9	0.0138	2.64e-07	0.000113
MARTINEZ_RB1_TARGETS_DN	543	Genes down-regulated in mice with skin specific knockout of RB1 [GeneID=5925] by Cre-lox.	8	0.0147	7.9e-07	0.000311
SANSOM_APC_TARGETS_UP	126	Top genes up-regulated at day 5 of Cre-Lox induced APC [GeneID=324] knockout in the intestine.	5	0.0397	8.85e-07	0.000322
BENPORATH_EED_TARGETS	1062	Set 'Eed targets': genes identified by ChIP on chip as targets of the Polycomb protein EED [GeneID=8726] in human embryonic stem cells.	10	0.0094	1.76e-06	0.000586
MEISSNER_BRAIN_HCP_WITH_H3K4ME3_AND_H3K27ME3	1069	Genes with high-CpG-density promoters (HCP) bearing histone H3 dimethylation at K4 (H3K4me2) and trimethylation at K27 (H3K27me3) in brain.	10	0.0094	1.86e-06	0.000586
KEGG_WNT_SIGNALING_PATHWAY	151	Wnt signaling pathway	5	0.0331	2.16e-06	0.000638
WANG_MLL_TARGETS	289	Genes requiring MLL [GeneID=4297] for H3K4me3 and expression in MEF cells (embryonic fibroblast).	6	0.0208	2.95e-06	0.000821
CAIRO_LIVER_DEVELOPMENT_UP	166	Genes up-regulated at early fetal liver stage (embryonic days E11.5 - E12.5) compared to the late fetal liver stage (embryonic days E14.5 - E16.5).	5	0.0301	3.43e-06	0.000902
MARTINEZ_RB1_TARGETS_UP	673	Genes up-regulated in mice with skin specific knockout of RB1 [GeneID=5925] by Cre-lox.	8	0.0119	3.87e-06	0.000962
CHANDRAN_METASTASIS_DN	306	Genes down-regulated in metastatic tumors from the whole panel of patients with prostate cancer.	6	0.0196	4.1e-06	0.000968

## Sheet: EGFR, 2 cancers
Gene Set Name	# Genes in Gene Set (K)	Description	# Genes in Overlap (k)	k/K	p-value	FDR q-value
MEISSNER_BRAIN_HCP_WITH_H3K4ME3_AND_H3K27ME3	1069	Genes with high-CpG-density promoters (HCP) bearing histone H3 dimethylation at K4 (H3K4me2) and trimethylation at K27 (H3K27me3) in brain.	6	0.0056	6.53e-07	0.00309
BIOCARTA_EXTRINSIC_PATHWAY	13	Extrinsic Prothrombin Activation Pathway	2	0.1538	7.74e-06	0.0143
BENPORATH_SUZ12_TARGETS	1038	Set 'Suz12 targets': genes identified by ChIP on chip as targets of the Polycomb protein SUZ12 [GeneID=23512] in human embryonic stem cells.	5	0.0048	1.45e-05	0.0143
KOBAYASHI_EGFR_SIGNALING_6HR_DN	18	Genes down-regulated in H1975 cells (non-small cell lung cancer, NSCLC) resistant to gefitinib [PubChem=123631] after treatment with EGFR inhibitor CL-387785 [PubChem=2776] for 6h.	2	0.1111	1.52e-05	0.0143
YIH_RESPONSE_TO_ARSENITE_C4	18	Genes in cluster 4: immediate down-regulation in HFW cells (fibroblast) by sodium arsenite [PubChem=26435].	2	0.1111	1.52e-05	0.0143
BENPORATH_ES_WITH_H3K27ME3	1118	Set 'H3K27 bound': genes posessing the trimethylated H3K27 (H3K27me3) mark in their promoters in human embryonic stem cells, as identified by ChIP on chip.	5	0.0045	2.07e-05	0.0163
YOSHIMURA_MAPK8_TARGETS_UP	1305	Genes up-regulated in vascular smooth muscle cells (VSMC) by MAPK8 (JNK1) [GeneID=5599].	5	0.0038	4.34e-05	0.029
REACTOME_FORMATION_OF_FIBRIN_CLOT_CLOTTING_CASCADE	32	Genes involved in Formation of Fibrin Clot (Clotting Cascade)	2	0.0625	4.9e-05	0.029
PID_ECADHERIN_STABILIZATION_PATHWAY	42	Stabilization and expansion of the E-cadherin adherens junction	2	0.0476	8.5e-05	0.0446
KUNINGER_IGF1_VS_PDGFB_TARGETS_DN	46	Genes down-regulated in C2AS12 cells (myoblast) by IGF1 [GeneID=3479] vs PDGFB [GeneID=5155].	2	0.0435	0.000102	0.0482

## Sheet: KRAS, 2 cancers
Gene Set Name	# Genes in Gene Set (K)	Description	# Genes in Overlap (k)	k/K	p-value	FDR q-value
ZHENG_GLIOBLASTOMA_PLASTICITY_UP	250	The glioblastoma multiforme (GBM) plasticity signature: genes up-regulated in neural stem cells (NSC) with double knockout of TP53 and PTEN [GeneID=7157;5728] vs those with knockout of TP53 alone.	5	0.02	2.06e-09	9.73e-06
KOBAYASHI_EGFR_SIGNALING_6HR_DN	18	Genes down-regulated in H1975 cells (non-small cell lung cancer, NSCLC) resistant to gefitinib [PubChem=123631] after treatment with EGFR inhibitor CL-387785 [PubChem=2776] for 6h.	3	0.1667	8.31e-09	1.96e-05
PLASARI_TGFB1_TARGETS_10HR_UP	199	Genes up-regulated in MEF cells (embryonic fibroblast) upon stimulation with TGFB1 [GeneID=7040] for 10 h.	4	0.0201	1.1e-07	0.000173
KUNINGER_IGF1_VS_PDGFB_TARGETS_DN	46	Genes down-regulated in C2AS12 cells (myoblast) by IGF1 [GeneID=3479] vs PDGFB [GeneID=5155].	3	0.0652	1.54e-07	0.000182
MARZEC_IL2_SIGNALING_UP	115	Genes up-regulated by IL2 [GeneID=3558] in cells derived from CD4+ [GeneID=920] cutaneous T-cell lymphoma (CTCL).	3	0.0261	2.48e-06	0.0021
DELYS_THYROID_CANCER_UP	443	Genes up-regulated in papillary thyroid carcinoma (PTC) compared to normal tissue.	4	0.009	2.66e-06	0.0021
REACTOME_ERKS_ARE_INACTIVATED	12	Genes involved in ERKs are inactivated	2	0.1667	3.43e-06	0.00229
SCHAEFFER_PROSTATE_DEVELOPMENT_48HR_UP	487	Genes up-regulated in the urogenital sinus (UGS) of day E16 females exposed to the androgen dihydrotestosterone [PubChem=10635] for 48 h.	4	0.0082	3.88e-06	0.00229
LEE_SP4_THYMOCYTE	14	Genes enriched in the single positive 4 (SP4) thymocytes compared to all other T lymphocyte differentiation stages.	2	0.1429	4.73e-06	0.00248
GESERICK_TERT_TARGETS_DN	21	Genes down-regulated in MEF cells (embryonic fibroblasts) with TERT [GeneID=7015] knockout, after expression of the gene off a retroviral vector.	2	0.0952	1.09e-05	0.00469
REACTOME_ERK_MAPK_TARGETS	21	Genes involved in ERK/MAPK targets	2	0.0952	1.09e-05	0.00469
REACTOME_NUCLEAR_EVENTS_KINASE_AND_TRANSCRIPTION_FACTOR_ACTIVATION	24	Genes involved in Nuclear Events (kinase and transcription factor activation)	2	0.0833	1.43e-05	0.00564
CREIGHTON_ENDOCRINE_THERAPY_RESISTANCE_3	720	The 'group 3 set' of genes associated with acquired endocrine therapy resistance in breast tumors expressing ESR1 and ERBB2 [GeneID=2099;2064].	4	0.0056	1.81e-05	0.00657
REACTOME_MAPK_TARGETS_NUCLEAR_EVENTS_MEDIATED_BY_MAP_KINASES	30	Genes involved in MAPK targets/ Nuclear events mediated by MAP kinases	2	0.0667	2.26e-05	0.0076
KOBAYASHI_EGFR_SIGNALING_24HR_DN	251	Genes down-regulated in H1975 cells (non-small cell lung cancer, NSCLC) resistant to gefitinib [PubChem=123631] after treatment with EGFR inhibitor CL-387785 [PubChem=2776] for 24h.	3	0.012	2.57e-05	0.0076
ST_ERK1_ERK2_MAPK_PATHWAY	32	ERK1/ERK2 MAPK Pathway	2	0.0625	2.57e-05	0.0076
BILD_HRAS_ONCOGENIC_SIGNATURE	261	Genes selected in supervised analyses to discriminate cells expressing activated HRAS [GeneID=3265] oncogene from control cells expressing GFP.	3	0.0115	2.89e-05	0.00803
FOURNIER_ACINAR_DEVELOPMENT_LATE_2	277	Genes identified by method 2 as coordinately down-regulated late in HMEC cells (mammary epithelium) during acinar development in vitro.	3	0.0108	3.45e-05	0.00905
ACEVEDO_FGFR1_TARGETS_IN_PROSTATE_CANCER_MODEL_UP	289	Genes up-regulated during prostate cancer progression in the JOCK1 model due to inducible activation of FGFR1 [GeneID=2260] gene in prostate.	3	0.0104	3.91e-05	0.00973
CROONQUIST_NRAS_VS_STROMAL_STIMULATION_UP	41	Genes up-regulated in ANBL-6 cell line (multiple myeloma, MM) expressing an activated form of NRAS [GeneID=4893] off a plasmid vector compared to those co-cultured with bone marrow stromal cells.	2	0.0488	4.25e-05	0.01

## Sheet: NFE2L2, 2 cancers
Gene Set Name	# Genes in Gene Set (K)	Description	# Genes in Overlap (k)	k/K	p-value	FDR q-value
SINGH_NFE2L2_TARGETS	15	Selected electrophile and drug detoxication genes down-regulated in A549 and H460 cells (lung cancer) upon knockdown of NFE2L2 [GeneID=4780] by RNAi.	9	0.6	4.01e-23	1.89e-19
FULCHER_INFLAMMATORY_RESPONSE_LECTIN_VS_LPS_UP	579	Genes up-regulated in monocyte-derived dendritic cells (MDDC) after stimulation with galecin-1 (lectin, LGALS1) [GeneID=3956] compared to that with bacterial lipopolysaccharide (LPS).	17	0.0294	1.76e-18	4.16e-15
WOOD_EBV_EBNA1_TARGETS_UP	110	Genes up-regulated in the Ad/AH cells (adenocarcinoma) engineered to stably express the Epstein-Barr virus (EBV) gene EBNA1.	9	0.0818	3.37e-14	5.31e-11
KEGG_METABOLISM_OF_XENOBIOTICS_BY_CYTOCHROME_P450	70	Metabolism of xenobiotics by cytochrome P450	8	0.1143	6.07e-14	7.17e-11
RUTELLA_RESPONSE_TO_HGF_VS_CSF2RB_AND_IL4_UP	408	Genes up-regulated in peripheral blood mononucleocytes by HGF [GeneID=3082] compared to those regulated by CSF2RB (GM-CSF) and IL4 [GeneID=1437;3565].	12	0.0294	2.96e-13	2.43e-10
ONDER_CDH1_TARGETS_1_UP	140	Genes up-regulated in HMLE cells (mmortalized nontransformed mammary epithelial) by expression of a dominant-negative form of E-cadhedrin (CDH1) [GeneID=999].	9	0.0643	3.08e-13	2.43e-10
RUTELLA_RESPONSE_TO_HGF_UP	418	Genes up-regulated in peripheral blood monocytes by HGF [GeneID=3082].	12	0.0287	3.93e-13	2.65e-10
KEGG_GLUTATHIONE_METABOLISM	50	Glutathione metabolism	7	0.14	5.47e-13	3.23e-10
CONCANNON_APOPTOSIS_BY_EPOXOMICIN_UP	239	Genes up-regulated in SH-SY5Y cells (neuroblastoma) after treatment with epoxomicin [PubChem=3035402], a protease inhibitor causing apoptosis.	10	0.0418	1.02e-12	5.34e-10
LI_AMPLIFIED_IN_LUNG_CANCER	178	Genes with increased copy number that correlates with increased expression across six different lung adenocarcinoma cell lines.	9	0.0506	2.72e-12	1.29e-09
HOUSTIS_ROS	36	Genes known to modulate ROS or whose expression changes in response to ROS	6	0.1667	8.87e-12	3.81e-09
SENESE_HDAC3_TARGETS_UP	501	Genes up-regulated in U2OS cells (osteosarcoma) upon knockdown of HDAC3 [GeneID=8841] by RNAi.	11	0.022	7.14e-11	2.81e-08
FEVR_CTNNB1_TARGETS_UP	682	Genes up-regulated in intestinal crypt cells upon deletion of CTNNB1 [GeneID=1499].	12	0.0176	1.14e-10	4.14e-08
KAN_RESPONSE_TO_ARSENIC_TRIOXIDE	123	Genes changed in U373-MG cells (malignant glioma) upon treatment with arsenic trioxide [PubChem=14888], a chemical that can cause autophagic cell death.	7	0.0569	3.6e-10	1.22e-07
SERVITJA_LIVER_HNF1A_TARGETS_UP	135	Genes up-regulated in liver tissue upon knockout of HNF1A [GeneID=6927].	7	0.0519	6.93e-10	2.18e-07
RUTELLA_RESPONSE_TO_CSF2RB_AND_IL4_UP	338	Genes up-regulated in peripheral blood monocytes by CSF2RB (GM-CSF) and IL4 [GeneID=1437;3565].	9	0.0266	8.16e-10	2.41e-07
PUIFFE_INVASION_INHIBITED_BY_ASCITES_UP	82	Genes up-regulated in OV-90 cells (ovarian cancer) exposed to ascites which inhibited invasion.	6	0.0732	1.52e-09	4.23e-07
LIAO_METASTASIS	539	Genes up-regulated in the samples with intrahepatic metastatic hepatocellular carcinoma (HCC) vs primary HCC.	10	0.0186	2.82e-09	7.41e-07
MONNIER_POSTRADIATION_TUMOR_ESCAPE_UP	393	The postradiation tumor escape signature: genes up-regulated in tumors from irradiated stroma vs those from non-irradiated stroma.	9	0.0229	3.04e-09	7.55e-07
BOQUEST_STEM_CELL_CULTURED_VS_FRESH_UP	425	Genes up-regulated in cultured stromal stem cells from adipose tissue, compared to the freshly isolated cells.	9	0.0212	5.98e-09	1.35e-06

## Sheet: NFE2L2, 3 cancers
Gene Set Name	# Genes in Gene Set (K)	Description	# Genes in Overlap (k)	k/K	p-value	FDR q-value
FULCHER_INFLAMMATORY_RESPONSE_LECTIN_VS_LPS_UP	579	Genes up-regulated in monocyte-derived dendritic cells (MDDC) after stimulation with galecin-1 (lectin, LGALS1) [GeneID=3956] compared to that with bacterial lipopolysaccharide (LPS).	11	0.019	2.04e-14	9.66e-11
SINGH_NFE2L2_TARGETS	15	Selected electrophile and drug detoxication genes down-regulated in A549 and H460 cells (lung cancer) upon knockdown of NFE2L2 [GeneID=4780] by RNAi.	5	0.3333	1.72e-13	4.07e-10
RUTELLA_RESPONSE_TO_HGF_VS_CSF2RB_AND_IL4_UP	408	Genes up-regulated in peripheral blood mononucleocytes by HGF [GeneID=3082] compared to those regulated by CSF2RB (GM-CSF) and IL4 [GeneID=1437;3565].	9	0.0221	1.87e-12	2.74e-09
RUTELLA_RESPONSE_TO_HGF_UP	418	Genes up-regulated in peripheral blood monocytes by HGF [GeneID=3082].	9	0.0215	2.32e-12	2.74e-09
WOOD_EBV_EBNA1_TARGETS_UP	110	Genes up-regulated in the Ad/AH cells (adenocarcinoma) engineered to stably express the Epstein-Barr virus (EBV) gene EBNA1.	6	0.0545	5.91e-11	5.59e-08
CONCANNON_APOPTOSIS_BY_EPOXOMICIN_UP	239	Genes up-regulated in SH-SY5Y cells (neuroblastoma) after treatment with epoxomicin [PubChem=3035402], a protease inhibitor causing apoptosis.	7	0.0293	1.02e-10	8e-08
KEGG_GLUTATHIONE_METABOLISM	50	Glutathione metabolism	5	0.1	1.2e-10	8.08e-08
FEVR_CTNNB1_TARGETS_UP	682	Genes up-regulated in intestinal crypt cells upon deletion of CTNNB1 [GeneID=1499].	9	0.0132	1.78e-10	1.05e-07
LI_AMPLIFIED_IN_LUNG_CANCER	178	Genes with increased copy number that correlates with increased expression across six different lung adenocarcinoma cell lines.	6	0.0337	1.09e-09	5.72e-07
CAVARD_LIVER_CANCER_MALIGNANT_VS_BENIGN	32	Genes identified by subtractive hybridization comparing malignant and benign components of a hepatocellular carcinoma (HCC) in a pre-existing liver adenoma in a morphologically normal liver.	4	0.125	3.92e-09	1.85e-06
HOUSTIS_ROS	36	Genes known to modulate ROS or whose expression changes in response to ROS	4	0.1111	6.4e-09	2.75e-06
HOSHIDA_LIVER_CANCER_SUBCLASS_S3	266	Genes from 'subtype S3' signature of hepatocellular carcinoma (HCC): hepatocyte differentiation.	6	0.0226	1.2e-08	4.74e-06
ONDER_CDH1_TARGETS_1_UP	140	Genes up-regulated in HMLE cells (mmortalized nontransformed mammary epithelial) by expression of a dominant-negative form of E-cadhedrin (CDH1) [GeneID=999].	5	0.0357	2.27e-08	8.24e-06
KEGG_ARACHIDONIC_ACID_METABOLISM	58	Arachidonic acid metabolism	4	0.069	4.57e-08	1.54e-05
RUTELLA_RESPONSE_TO_CSF2RB_AND_IL4_UP	338	Genes up-regulated in peripheral blood monocytes by CSF2RB (GM-CSF) and IL4 [GeneID=1437;3565].	6	0.0178	4.98e-08	1.57e-05
ENGELMANN_CANCER_PROGENITORS_DN	70	Down-regulated genes in the cancer progenitor (stem) cells corresponding to side population (SP) MCF7 cells (breast cancer) positive for MUC1 [GeneID=4582].	4	0.0571	9.83e-08	2.9e-05
PUIFFE_INVASION_INHIBITED_BY_ASCITES_UP	82	Genes up-regulated in OV-90 cells (ovarian cancer) exposed to ascites which inhibited invasion.	4	0.0488	1.87e-07	5.03e-05
BOQUEST_STEM_CELL_CULTURED_VS_FRESH_UP	425	Genes up-regulated in cultured stromal stem cells from adipose tissue, compared to the freshly isolated cells.	6	0.0141	1.92e-07	5.03e-05
SENESE_HDAC3_TARGETS_UP	501	Genes up-regulated in U2OS cells (osteosarcoma) upon knockdown of HDAC3 [GeneID=8841] by RNAi.	6	0.012	5.01e-07	0.000125
KAN_RESPONSE_TO_ARSENIC_TRIOXIDE	123	Genes changed in U373-MG cells (malignant glioma) upon treatment with arsenic trioxide [PubChem=14888], a chemical that can cause autophagic cell death.	4	0.0325	9.52e-07	0.000225

## Sheet: RB1, 2 cancers
Gene Set Name	# Genes in Gene Set (K)	Description	# Genes in Overlap (k)	k/K	p-value	FDR q-value
DUTERTRE_ESTRADIOL_RESPONSE_24HR_UP	324	Genes up-regulated in MCF7 cells (breast cancer) at 24 h of estradiol [PubChemID=5757] treatment.	14	0.0432	2.38e-22	1.12e-18
GOBERT_OLIGODENDROCYTE_DIFFERENTIATION_UP	570	Genes up-regulated during later stage of differentiation of Oli-Neu cells (oligodendroglial precursor) in response to PD174265 [PubChemID=4709].	14	0.0246	6.68e-19	1.58e-15
KEGG_CELL_CYCLE	128	Cell cycle	10	0.0781	1.2e-18	1.89e-15
REACTOME_MITOTIC_G1_G1_S_PHASES	137	Genes involved in Mitotic G1-G1/S phases	10	0.073	2.42e-18	2.86e-15
BURTON_ADIPOGENESIS_3	101	Strongly up-regulated at 16-24 h during differentiation of 3T3-L1 cells (fibroblast) into adipocytes.	9	0.0891	2.23e-17	2.11e-14
PYEON_CANCER_HEAD_AND_NECK_VS_CERVICAL_UP	193	Up-regulated genes in head and neck cancer compared to cervical carcinoma samples.	10	0.0518	8.03e-17	6.32e-14
WHITFIELD_CELL_CYCLE_G1_S	147	Genes periodically expressed in synchronized HeLa cells (cervical carcinoma), with peak during the G1/S phase of cell cycle.	9	0.0612	7.2e-16	4.86e-13
NUYTTEN_EZH2_TARGETS_DN	1024	Genes down-regulated in PC3 cells (prostate cancer) after knockdown of EZH2 [GeneID=2146] by RNAi.	14	0.0137	2.21e-15	1.31e-12
BIOCARTA_CELLCYCLE_PATHWAY	23	Cyclins and Cell Cycle Regulation	6	0.2609	6.94e-15	3.64e-12
LEE_BMP2_TARGETS_DN	882	Genes down-regulated in uterus upon knockout of BMP2 [GeneID=650].	13	0.0147	1.09e-14	5.15e-12
REACTOME_CELL_CYCLE_MITOTIC	325	Genes involved in Cell Cycle, Mitotic	10	0.0308	1.53e-14	6.58e-12
BIOCARTA_G1_PATHWAY	28	Cell Cycle: G1/S Check Point	6	0.2143	2.58e-14	1.02e-11
BERENJENO_TRANSFORMED_BY_RHOA_UP	536	Genes up-regulated in NIH3T3 cells (fibroblasts) transformed by expression of contitutively active (Q63L) form of RHOA [GeneID=387] off plasmid vector.	11	0.0205	5.07e-14	1.84e-11
CHICAS_RB1_TARGETS_SENESCENT	572	Genes up-regulated in senescent IMR90 cells (fibroblast) after knockdown of RB1 [GeneID=5925] by RNAi.	11	0.0192	1.03e-13	3.47e-11
REACTOME_CELL_CYCLE	421	Genes involved in Cell Cycle	10	0.0238	2.02e-13	6.35e-11
PYEON_HPV_POSITIVE_TUMORS_UP	98	Up-regulated genes in cervical carcinoma and head and neck tumors positive for human papilloma virus (HPV) compared to those negative for HPV.	7	0.0714	5.19e-13	1.53e-10
KINSEY_TARGETS_OF_EWSR1_FLII_FUSION_UP	1278	Genes up-regulated in TC71 and EWS502 cells (Ewing's sarcoma) by EWSR1-FLI1 [GeneID=2130;2314] as inferred from RNAi knockdown of this fusion protein.	13	0.0102	1.19e-12	3.31e-10
REACTOME_G1_S_TRANSITION	112	Genes involved in G1/S Transition	7	0.0625	1.35e-12	3.55e-10
CHICAS_RB1_TARGETS_GROWING	243	Genes up-regulated in growing IMR90 cells (fibroblast) after knockdown of RB1 [GeneID=5925] by RNAi.	8	0.0329	5.13e-12	1.28e-09
ROSTY_CERVICAL_CANCER_PROLIFERATION_CLUSTER	140	The 'Cervical Cancer Proliferation Cluster' (CCPC): genes whose expression in cervical carcinoma positively correlates with that of the HPV E6 and E7 oncogenes; they are also differentially expressed according to disease outcome.	7	0.05	6.61e-12	1.56e-09

## Sheet: TP53, 3 cancers
Gene Set Name	# Genes in Gene Set (K)	Description	# Genes in Overlap (k)	k/K	p-value	FDR q-value
ZHAN_MULTIPLE_MYELOMA_PR_UP	45	Top 50 up-regulated genes in cluster PR of multiple myeloma samples characterized by increased expression of proliferation and cell cycle genes.	5	0.1111	1.66e-10	7.86e-07
AMUNDSON_DNA_DAMAGE_RESPONSE_TP53	16	Genes discriminating TP53 [GeneID=7157] status across various genotoxic stress agents.	4	0.25	3.98e-10	9.41e-07
SMID_BREAST_CANCER_RELAPSE_IN_BONE_DN	315	Genes down-regulated in bone relapse of breast cancer.	7	0.0222	2.44e-09	3.84e-06
REACTOME_CELL_CYCLE	421	Genes involved in Cell Cycle	7	0.0166	1.79e-08	2.12e-05
KERLEY_RESPONSE_TO_CISPLATIN_UP	44	Genes genes up-regulated in NT2/D1 cells (embryonal carcinoma) in response to treatment with cisplatin [PubChem=2767].	4	0.0909	2.93e-08	2.27e-05
KEGG_CELL_CYCLE	128	Cell cycle	5	0.0391	3.45e-08	2.27e-05
RODRIGUES_THYROID_CARCINOMA_ANAPLASTIC_UP	722	Genes up-regulated in anaplastic thyroid carcinoma (ATC) compared to normal thyroid tissue.	8	0.0111	3.51e-08	2.27e-05
WARTERS_IR_RESPONSE_5GY	47	Genes up-regulated in the human skin cells at 4 h after exprosure to 5 Gy dose of ionizing radiation.	4	0.0851	3.84e-08	2.27e-05
PID_P53_DOWNSTREAM_PATHWAY	137	Direct p53 effectors	5	0.0365	4.85e-08	2.55e-05
PID_TAP63_PATHWAY	54	Validated transcriptional targets of TAp63 isoforms	4	0.0741	6.79e-08	3.21e-05
SA_G1_AND_S_PHASES	15	Cdk2, 4, and 6 bind cyclin D in G1, while cdk2/cyclin E promotes the G1/S transition.	3	0.2	1.53e-07	6.55e-05
KEGG_P53_SIGNALING_PATHWAY	69	p53 signaling pathway	4	0.058	1.84e-07	6.82e-05
MATTIOLI_MULTIPLE_MYELOMA_SUBGROUPS	16	Genes differentially expressed in multiple myeloma (MM) patients: comparison of MGUS-like vs PCL-like samples; MGUS=monoclonal gammopathy of undetermined significance, PCL=plasma cell leukemia.	3	0.1875	1.88e-07	6.82e-05
SMID_BREAST_CANCER_BASAL_UP	648	Genes up-regulated in basal subtype of breast cancer samles.	7	0.0108	3.33e-07	0.000113
MANN_RESPONSE_TO_AMIFOSTINE_UP	20	Genes up-regulated in HCT116 cells (colon cancer) after treatment with amifostine [PubChem=2141] depending on the presence of TP53 [GeneID=7157]: TP53-positive vs TP53-null cells.	3	0.15	3.81e-07	0.000115
WARTERS_RESPONSE_TO_IR_SKIN	83	Genes displaying an ionizing radiation response in the human skin cell samples.	4	0.0482	3.89e-07	0.000115
HOFMANN_MYELODYSPLASTIC_SYNDROM_LOW_RISK_DN	30	Genes down-regulated in bone marrow hematopoietic stem cells (HSC, CD34+ [GeneID=947]) from patients with low risk of myelodysplastic syndrome (MDS) compared with healthy controls.	3	0.1	1.35e-06	0.000376
YEGNASUBRAMANIAN_PROSTATE_CANCER	128	Genes expressed in at least one prostate cancer cell line but not in normal prostate epithelial cells or stromal cells	4	0.0312	2.21e-06	0.000579
ONGUSAHA_TP53_TARGETS	38	Genes up-regulated in MEF cells (embryonic fibroblast) lacking TP53 and BRCA1 [GeneID=7157;672] by expression of TP53; most genes are further up-regulated by simultaneous expression of BRCA1.	3	0.0789	2.8e-06	0.000696
KEGG_BLADDER_CANCER	42	Bladder cancer	3	0.0714	3.8e-06	0.000898
