# Supplementary material for: Pan-cancer transcriptomic analysis associates long non-coding RNAs with key mutational driver events
Source: Nat Commun. 2016 Oct 25;0:13197. doi: 10.1038/ncomms13197 (PMC5093340; doi:10.1038/ncomms13197)
Supplement: Supplementary Data 4 — Complete result describing associations between driver mutations and altered lncRNA expression. Contains unfiltered statistics for all mutational events, lncRNAs and cancer types. This is a tab-delimited spreadsheet text file, compressed to reduce size. [file ncomms13197-s5.zip]

Archive with 1 entries (1 files):
- Supplementary_Data_4.txt
