# Supplementary material for: Pan-cancer transcriptomic analysis associates long non-coding RNAs with key mutational driver events
Source: Nat Commun. 2016 Oct 25;0:13197. doi: 10.1038/ncomms13197 (PMC5093340; doi:10.1038/ncomms13197)
Supplement: Supplementary Data 5 — LncRNAs showing consistent altered expression in relation to mutational driver events. The table lists all associations replicated in at least two different cancer types (P < 0.001 and absolute expression change > 1), and also shows the degree of co-expression with neighbouring coding genes (nearest up- and downstream neighbours plus any coding genes within 100 kb). [file ncomms13197-s6.xlsx]

## Sheet: Sheet1
Supplementary Data 5. LncRNAs showing consistent altered expression in relation to mutational driver events. The table lists all associations replicated in at least two different cancer types (P < 0.001 and absolute expression change > 1), and also shows the degree of co-expression with neighboring coding genes (nearest up- and downstream neighbors plus any coding genes within 100 kb).
Mutated driver gene	Associated lncRNA ID	LncRNA symbol	LncRNA type	Lowest P	Cancer type	Log2 change	Best coding neighbor in this cancer	Coding neighbor P	Correlation with lncRNA (Pearson's r)
ATRX	ENSG00000225194.2	LINC00092	Genic	6.7e-11	LGG	-1.56	ERCC6L2	0.37	-0.31
ATRX	ENSG00000232415.1	CTB-51J22.1	Genic	2.1e-22	LGG	-1.93	ELN	0.0022	0.15
ATRX	ENSG00000238184.1	AC129929.5	Genic	4.6e-21	LGG	-1.08	TSPAN32	4.5e-21	0.64
ATRX	ENSG00000241732.1	RP11-38P22.2	Genic	6.6e-21	LGG	-1.88	P2RY1	3.6e-18	0.69
ATRX	ENSG00000259038.1	CTD-2325P2.4	Genic	2.1e-08	LGG	-1.2	ZFP36L1	1.6e-05	0.19
ATRX	ENSG00000263400.2	CTC-297N7.5	Genic	4.4e-05	LGG	-1.19	ADPRM	0.00067	-0.24
ATRX	ENSG00000272382.1	CTD-2035E11.4	Genic	0.00021	GBM	-2.54	ANXA2R	0.0016	0.86
ATRX	ENSG00000100181.17	TPTEP1	Intergenic	1.4e-27	LGG	2.66	CCT8L2	2.5e-17	0.71
ATRX	ENSG00000228528.1	AC068057.1	Intergenic	5.4e-30	LGG	-2.6	POU3F3	0.00045	0.28
ATRX	ENSG00000237807.3	RP11-400K9.4	Intergenic	4e-09	LGG	-1.54	ATP6V1H	0.00081	0.02
ATRX	ENSG00000244342.1	LINC00698	Intergenic	4.7e-10	LGG	1.65	CADPS	0.028	0.29
ATRX	ENSG00000267147.1	CTC-548K16.1	Intergenic	3.2e-07	LGG	-1.16	CD97	9.6e-06	0.47
BAP1	ENSG00000228274.3	RP3-508I15.9	Genic	0.00026	LIHC	-1.2	DNAL4	0.0051	0.32
BAP1	ENSG00000260426.1	RP5-912I13.1	Genic	5.6e-09	KIRC	3.45	AC008060.7	3.5e-07	0.97
BAP1	ENSG00000258910.2	RP11-19E11.1	Intergenic	5e-08	KIRC	1.01	INSIG2	0.01	-0.11
BAP1	ENSG00000265055.1	AC145343.2	Intergenic	1.2e-05	LIHC	-2.21	KPNA2	0.011	0.16
BRAF	ENSG00000233705.2	SLC26A4-AS1	Genic	8.5e-34	THCA	-3.15	SLC26A4	3.6e-32	0.8
BRAF	ENSG00000235357.1	RP1-159G19.1	Genic	0.0003	LGG	1.4	ELOVL4	0.1	0.21
BRAF	ENSG00000254489.1	RP5-1024C24.1	Genic	6.4e-22	THCA	-2.02	MPPED2	2.2e-42	0.67
BRAF	ENSG00000273132.1	RP11-350J20.12	Genic	1e-31	THCA	1.31	LRP11	6.5e-16	0.23
BRAF	ENSG00000254101.1	RP11-30J20.1	Intergenic	4.6e-07	SKCM	1.04	FAM135B	0.0079	0.14
CASP8	ENSG00000266916.1	CTD-3064H18.1	Genic	7.3e-05	HNSC	-1.29	ZNF571	9.9e-05	0.41
CIC	ENSG00000258314.2	CTD-2314B22.1	Intergenic	0.00013	LUAD	1.44	POTEG	0.64	0.26
CTNNB1	ENSG00000205414.1	RP11-401P9.6	Genic	8.2e-12	LIHC	1.23	NKD1	1.2e-15	0.63
CTNNB1	ENSG00000261685.2	RP11-401P9.4	Genic	1.6e-11	LIHC	3.14	NKD1	1.2e-15	0.59
CTNNB1	ENSG00000272016.1	RP11-215G15.5	Genic	5.4e-05	LIHC	-1.19	ANKRD33B	2.8e-05	0.77
CTNNB1	ENSG00000225680.1	AL163953.2	Intergenic	3.1e-06	LIHC	1.38	BMP4	2.1e-07	0.59
CTNNB1	ENSG00000228792.2	RP11-354K1.2	Intergenic	3.4e-08	LIHC	1.72	SLC30A1	0.00034	0.27
CTNNB1	ENSG00000230024.1	RP11-95P13.1	Intergenic	6.3e-06	LIHC	1.21	LYPLAL1	1.6e-08	0.18
CTNNB1	ENSG00000251026.1	RP11-138J23.1	Intergenic	2.6e-05	LIHC	1.21	EFNA5	0.00012	0.03
EGFR	ENSG00000224057.1	EGFR-AS1	Genic	2.9e-06	GBM	3.41	EGFR	9.6e-07	0.04
EGFR	ENSG00000226445.1	XXyac-YX65C7_A.2	Genic	3.4e-05	LGG	1.06	THBS2	0.0053	0.26
EGFR	ENSG00000242686.2	RP11-1191J2.2	Genic	7.6e-06	LGG	1.49	MFSD7	3.6e-05	0.29
EGFR	ENSG00000243620.1	RP11-649A16.1	Intergenic	4.8e-05	GBM	1.19	ZIC1	0.00031	0.24
EGFR	ENSG00000272428.1	RP11-704J17.5	Intergenic	6.1e-08	LGG	1.6	EYA4	4.2e-06	0.68
EP300	ENSG00000259974.2	LINC00261	Genic	3.4e-05	STAD	-3.57	FOXA2	0.00032	0.44
ERBB2	ENSG00000234476.1	RP11-496N12.6	Intergenic	0.00013	STAD	1.24	LBR	0.11	0.13
IDH1	ENSG00000177738.3	CTD-2201E18.3	Genic	3.1e-17	LGG	-1.37	ANXA2R	5.3e-07	0.64
IDH1	ENSG00000180458.2	CTD-3064H18.4	Genic	1.6e-14	LGG	1.4	ZNF540	5.9e-07	0.18
IDH1	ENSG00000223478.1	RP11-545E17.3	Genic	6.8e-13	LGG	-1.08	CCBL1	9.1e-15	-0.22
IDH1	ENSG00000224081.3	LINC01057	Genic	3.1e-14	LGG	-1.31	F3	2.6e-20	0.68
IDH1	ENSG00000225194.2	LINC00092	Genic	4.5e-20	LGG	-2.33	ERCC6L2	2e-06	-0.31
IDH1	ENSG00000226445.1	XXyac-YX65C7_A.2	Genic	3.7e-19	LGG	-1.5	THBS2	9.6e-06	0.26
IDH1	ENSG00000227372.6	TP73-AS1	Genic	1e-23	LGG	-1.93	TP73	8.6e-06	0.21
IDH1	ENSG00000229108.1	AC005550.4	Genic	2.2e-15	LGG	-4.17	MEOX2	5.6e-14	0.88
IDH1	ENSG00000230074.1	RP11-195F19.9	Genic	6.2e-22	LGG	-1.89	RP11-195F19.5	4.9e-17	0.61
IDH1	ENSG00000231119.2	RP4-569M23.2	Genic	8.1e-10	LGG	-1.01	AL031666.2	3.7e-05	0.36
IDH1	ENSG00000231419.2	LINC00689	Genic	1.4e-15	LGG	2.59	VIPR2	8.3e-11	0.54
IDH1	ENSG00000232415.1	CTB-51J22.1	Genic	4.2e-08	LGG	-1.65	WBSCR28	5.2e-09	0.43
IDH1	ENSG00000232533.1	AC093673.5	Genic	7e-13	LGG	-1.08	ZYX	6e-11	0.75
IDH1	ENSG00000235151.1	AC114730.2	Genic	2.1e-21	LGG	-2.29	NEU4	1.3e-11	-0.26
IDH1	ENSG00000235180.1	LINC00601	Genic	2.1e-14	LGG	-1.68	ADAM12	7e-22	0.46
IDH1	ENSG00000241732.1	RP11-38P22.2	Genic	8.6e-12	LGG	-1.43	P2RY1	3.3e-11	0.69
IDH1	ENSG00000245248.3	USP2-AS1	Genic	6.4e-05	LGG	-1.06	MCAM	1.6e-11	0
IDH1	ENSG00000246022.2	ALDH1L1-AS2	Genic	5.7e-10	LGG	-1.6	ALDH1L1	6.9e-07	0.68
IDH1	ENSG00000246273.2	SBF2-AS1	Genic	2.5e-17	LGG	-1.22	SWAP70	1.2e-20	0.59
IDH1	ENSG00000246528.3	RP11-159H10.3	Genic	1e-16	LGG	1.15	SLCO5A1	8.9e-17	0.72
IDH1	ENSG00000248587.2	GDNF-AS1	Genic	1.6e-18	LGG	1.39	GDNF	6.9e-14	0.52
IDH1	ENSG00000249249.1	AC010226.4	Genic	7.5e-19	LGG	-1.41	TICAM2	1.1e-10	0.44
IDH1	ENSG00000250538.1	RP11-92A5.2	Genic	9.2e-11	LGG	-2.14	NPY2R	8.6e-11	0.72
IDH1	ENSG00000250786.1	SNHG18	Genic	1.4e-15	LGG	-2.15	SEMA5A	0.62	0
IDH1	ENSG00000254027.1	RP11-363E6.3	Genic	2.5e-14	LGG	-1.86	FABP5	3.9e-21	0.45
IDH1	ENSG00000254239.1	GS1-39E22.2	Genic	1.8e-07	LGG	1.14	SLC25A48	5.2e-09	0.7
IDH1	ENSG00000259038.1	CTD-2325P2.4	Genic	5.9e-13	LGG	-1.75	ZFYVE26	0.016	-0.21
IDH1	ENSG00000259446.1	RP11-489D6.2	Genic	5.5e-22	LGG	-2.55	RYR3	8.5e-17	0.67
IDH1	ENSG00000260248.1	RP11-143K11.1	Genic	8.9e-09	LGG	1.08	SSTR2	7.6e-08	0.89
IDH1	ENSG00000260807.2	RP11-161M6.2	Genic	1.7e-20	LGG	1.69	SSTR5	4.2e-23	0.56
IDH1	ENSG00000260879.1	RP11-483I13.5	Genic	1.5e-15	LGG	-1.05	VAV3	1.3e-22	0.37
IDH1	ENSG00000263011.1	RP11-473M20.11	Genic	3.5e-05	LGG	-1.44	TNFRSF12A	1.2e-12	0.09
IDH1	ENSG00000263400.2	CTC-297N7.5	Genic	8.1e-21	LGG	-2.24	TMEM220	5.6e-19	0.82
IDH1	ENSG00000265752.2	RP11-403A21.1	Genic	3.4e-13	LGG	-1.38	TTC39C	2.5e-09	0.28
IDH1	ENSG00000267334.1	CTD-2534I21.8	Genic	4.4e-17	LGG	1.08	C1QL1	1.1e-12	0.14
IDH1	ENSG00000272382.1	CTD-2035E11.4	Genic	6.2e-13	LGG	-2.36	ANXA2R	5.3e-07	0.86
IDH1	ENSG00000272425.1	RP11-363E6.4	Genic	4.3e-14	LGG	-1.69	FABP5	3.9e-21	0.53
IDH1	ENSG00000272760.1	RP11-5C23.1	Genic	6e-14	LGG	-1.48	PAXIP1-AS2	2.9e-15	0.71
IDH1	ENSG00000273183.1	RP11-5C23.2	Genic	5.2e-13	LGG	-1.17	PAXIP1-AS2	2.9e-15	0.46
IDH1	ENSG00000273447.1	AC004067.5	Genic	1.7e-17	LGG	-1.38	CCDC109B	1.7e-17	0.81
IDH1	ENSG00000100181.17	TPTEP1	Intergenic	6.1e-14	LGG	4.21	CCT8L2	1e-07	0.71
IDH1	ENSG00000225511.2	LINC00475	Intergenic	2e-13	LGG	-3.68	IARS	0.052	-0.04
IDH1	ENSG00000225742.1	RP11-513G11.4	Intergenic	8.5e-18	LGG	-1.21	HES1	5.3e-11	0.21
IDH1	ENSG00000225765.1	AC068535.3	Intergenic	2.4e-15	LGG	-2.08	TMEM182	0.3	0.02
IDH1	ENSG00000229196.3	RP11-775D22.2	Intergenic	1.7e-13	LGG	-1.46	TMEM209	6.2e-09	0.32
IDH1	ENSG00000231107.1	RP11-389K14.3	Intergenic	1.5e-13	LGG	-1.62	GADD45G	2.6e-06	-0.07
IDH1	ENSG00000231742.1	RP11-112L6.4	Intergenic	3.8e-18	LGG	-1.39	TMEM189	0.00062	0.17
IDH1	ENSG00000233901.1	RP11-65J3.1	Intergenic	9.6e-14	LGG	-1.17	IER5L	3.7e-05	0.29
IDH1	ENSG00000234546.2	RP3-510D11.2	Intergenic	1.2e-16	LGG	-2.07	GPR157	1.7e-19	0.27
IDH1	ENSG00000234883.2	MIR155HG	Intergenic	4e-16	LGG	-1.7	NCAM2	8.5e-08	-0.35
IDH1	ENSG00000235884.2	LINC00941	Intergenic	5.9e-14	LGG	-1.44	CAPRIN2	4.2e-05	0.37
IDH1	ENSG00000236106.1	AC010729.2	Intergenic	2.7e-15	LGG	-2.31	SOX11	0.0001	-0.1
IDH1	ENSG00000237807.3	RP11-400K9.4	Intergenic	4.6e-16	LGG	-2.33	ATP6V1H	0.14	0.02
IDH1	ENSG00000240875.1	LINC00886	Intergenic	1.5e-13	LGG	-1.52	TIPARP	0.0014	0.24
IDH1	ENSG00000242021.2	RP11-268G12.3	Intergenic	3.8e-14	LGG	1.46	MAGEB5	1	-0.02
IDH1	ENSG00000244342.1	LINC00698	Intergenic	2.4e-17	LGG	2.51	CADPS	5.3e-08	0.29
IDH1	ENSG00000246100.3	LINC00900	Intergenic	2.4e-16	LGG	-1.36	CADM1	0.00028	0.35
IDH1	ENSG00000254919.1	RP11-698N11.2	Intergenic	0.00016	LGG	-1	TRIM44	0.069	-0.23
IDH1	ENSG00000255571.2	LINC00925	Intergenic	2.3e-19	LGG	1.47	FANCI	1.6e-08	-0.12
IDH1	ENSG00000256155.1	RP11-277P12.9	Intergenic	4.4e-17	LGG	1.29	KLRC3	2.8e-20	0.48
IDH1	ENSG00000256802.2	RP11-680F8.1	Intergenic	7.4e-19	LGG	-1.61	FAM189A1	5.1e-05	0.29
IDH1	ENSG00000260118.1	RP6-201G10.2	Intergenic	6e-19	LGG	1.44	OPHN1	2e-17	0.34
IDH1	ENSG00000264016.2	CTC-297N7.9	Intergenic	2.4e-14	LGG	-1.55	TMEM220	5.6e-19	0.67
IDH1	ENSG00000267147.1	CTC-548K16.1	Intergenic	1.4e-23	LGG	-2.11	CD97	9.6e-13	0.47
IDH1	ENSG00000271579.1	RP11-116D17.3	Intergenic	1.6e-14	LGG	1.61	TBX3	0.23	-0.04
IDH1	ENSG00000272279.1	RP11-157J24.2	Intergenic	3.4e-13	LGG	-1.91	FOXC1	5.6e-06	0.13
IDH1	ENSG00000272769.1	RP11-725P16.2	Intergenic	1.8e-12	LGG	1.17	GPR39	5.6e-07	-0.02
KRAS	ENSG00000231185.2	AC005592.2	Genic	3.2e-05	CESC	1.31	SPRY4	0.002	0.65
KRAS	ENSG00000224984.1	RP11-524H19.2	Intergenic	4.5e-05	CESC	-2.51	FAM83B	0.00018	0.46
NF1	ENSG00000254528.3	RP11-728F11.4	Genic	0.00024	STAD	-1.6	TMPRSS13	0.05	0.12
NF1	ENSG00000256268.1	RP11-221N13.3	Intergenic	7.2e-05	LGG	1.25	HMGA2	9.1e-06	0.56
NFE2L2	ENSG00000227400.2	AC012501.2	Genic	1.4e-08	LUSC	1.23	GALNT13	0.021	0.28
NFE2L2	ENSG00000229261.1	RP11-227H15.4	Genic	8.4e-07	HNSC	2.78	HKDC1	0.0032	0.64
NFE2L2	ENSG00000231683.2	RP1-27K12.2	Genic	1.2e-07	LUSC	1.52	GCLC	4.5e-06	0.39
NFE2L2	ENSG00000244586.1	WNT5A-AS1	Genic	1e-07	LUSC	1.08	WNT5A	1.6e-07	0.78
NFE2L2	ENSG00000249628.2	LINC00942	Genic	3.4e-08	LUSC	1.66	WNT5B	0.019	0.13
NFE2L2	ENSG00000257732.1	RP11-818F20.5	Genic	2.7e-05	HNSC	1.52	TXNRD1	3.1e-06	0.49
NFE2L2	ENSG00000264769.1	RP11-498C9.12	Genic	1.8e-06	LUSC	1.02	MAFG	1.1e-07	0.55
NFE2L2	ENSG00000264785.1	RP11-311F12.2	Genic	3.7e-06	LUSC	1.04	ALDH3A1	1e-07	0.68
NFE2L2	ENSG00000272068.1	RP11-284F21.9	Genic	2.5e-07	LUSC	1.08	RRNAD1	0.0003	0.34
NFE2L2	ENSG00000272405.1	RP11-284F21.10	Genic	1.7e-07	LUSC	1.57	RRNAD1	0.0003	0.35
NFE2L2	ENSG00000224034.1	RP11-445P17.8	Intergenic	2.9e-09	LUSC	1.6	AKR1C4	1.7e-05	0.01
NFE2L2	ENSG00000231107.1	RP11-389K14.3	Intergenic	9.3e-08	LUSC	1.83	DIRAS2	4.3e-10	0.68
NFE2L2	ENSG00000232053.2	AC009784.3	Intergenic	1.2e-08	LUSC	1.58	MTPN	0.00047	0.46
NFE2L2	ENSG00000235899.1	RP11-345L23.1	Intergenic	1.3e-06	HNSC	1.32	GCLC	0.0001	0.66
NFE2L2	ENSG00000254761.1	RP11-672A2.1	Intergenic	1.4e-08	LUSC	1.16	TSKU	0.00013	0.41
NSD1	ENSG00000224817.1	RP11-190J1.3	Intergenic	1.3e-08	HNSC	1.01	MGEA5	0.014	-0.04
NSD1	ENSG00000250337.1	LINC01021	Intergenic	3.3e-05	HNSC	1.37	CDH6	0.35	-0.04
NSD1	ENSG00000255775.1	RP3-454B23.1	Intergenic	1.1e-07	HNSC	1.38	CD9	0.022	0.29
NSD1	ENSG00000270168.1	LA16c-380H5.4	Intergenic	0.00012	LUSC	2.98	CLDN6	0.065	-0.01
PIK3R1	ENSG00000267922.1	AC007193.6	Genic	5.3e-05	KIRP	1.32	IGFL4	0.03	0.35
PTEN	ENSG00000226416.1	MRPL23-AS1	Genic	7.5e-07	LGG	-1.53	LSP1	5.5e-05	-0.34
PTEN	ENSG00000229108.1	AC005550.4	Genic	1.7e-06	LGG	2.95	MEOX2	6.9e-06	0.88
PTEN	ENSG00000230316.2	FEZF1-AS1	Genic	2.4e-07	LGG	3.91	FEZF1	4.8e-08	0.9
PTEN	ENSG00000247416.2	RP11-629G13.1	Genic	6.6e-06	KIRC	1.22	NCAM1	1.2e-06	0.85
PTEN	ENSG00000270171.1	RP11-338N10.1	Genic	7.3e-05	LGG	-1.14	CAMTA1	0.0009	-0.01
PTEN	ENSG00000271757.1	RP11-111M22.5	Genic	9.3e-07	LGG	-1.29	PRKRIR	0.0052	0.14
PTEN	ENSG00000223786.1	RP11-554D15.1	Intergenic	0.00015	KIRC	1.86	COL12A1	0.15	0.04
PTEN	ENSG00000236106.1	AC010729.2	Intergenic	3e-06	LGG	2.05	FLJ30594	6.9e-05	-0.07
PTEN	ENSG00000237352.2	RP11-145M4.3	Intergenic	2.6e-05	KIRC	1.91	JUN	0.078	0.13
PTEN	ENSG00000253819.1	RP11-973F15.1	Intergenic	8.8e-10	KIRC	3.4	HAS2	0.038	0.14
PTEN	ENSG00000257114.1	RP11-25I15.3	Intergenic	1.1e-06	LGG	1.39	ADAMTS20	9.9e-06	-0.21
PTEN	ENSG00000257647.1	RP11-701H24.3	Intergenic	0.00066	HNSC	1.02	SNURF	0.01	0.3
PTEN	ENSG00000260296.1	RP11-395I6.3	Intergenic	6.2e-06	LGG	-1.17	RHOH	0.0048	-0.18
PTEN	ENSG00000268649.2	MIR296	Intergenic	1.5e-05	UCS	-2.95	GNAS	0.038	0.39
PTEN	ENSG00000272769.1	RP11-725P16.2	Intergenic	6.7e-06	LGG	-1.72	ANKRD30BL	0.00017	-0.05
RB1	ENSG00000228109.1	MFI2-AS1	Genic	8.2e-06	LIHC	1.51	MFI2	0.00019	0.5
RB1	ENSG00000240498.2	CDKN2B-AS1	Genic	1.2e-05	LIHC	1.02	CDKN2A	4.7e-05	0.7
RB1	ENSG00000232694.2	XX-CR54.3	Intergenic	0.00011	SKCM	-2.41	OR14I1	0.18	0.34
SETD2	ENSG00000234184.1	RP5-887A10.1	Intergenic	7.5e-09	KIRC	1.28	LPHN2	0.48	-0.06
SETD2	ENSG00000237262.1	AC068492.1	Intergenic	5.7e-13	KIRC	1.2	CXCR4	0.082	0.21
SETD2	ENSG00000243574.1	RP11-264K23.1	Intergenic	2.1e-11	KIRC	1.42	GPR37	0.86	0.05
SETD2	ENSG00000270937.1	RP5-856G1.1	Intergenic	1.5e-05	KIRP	2.27	AL033381.1	0.00026	0.75
STAG2	ENSG00000255666.1	RP11-867G2.6	Intergenic	3.5e-05	KIRP	1.88	PIWIL4	0.0063	-0.03
STK11	ENSG00000223414.2	LINC00473	Genic	1.5e-10	LUAD	2.35	SDIM1	6.3e-12	0.69
STK11	ENSG00000227954.2	RP3-323P13.2	Genic	0.00018	CESC	3.01	RPS12	0.12	0.08
STK11	ENSG00000235123.1	DSCAM-AS1	Genic	8.6e-16	LUAD	3.2	BACE2	0.0038	0.06
TP53	ENSG00000224818.1	RP11-134G8.8	Genic	2.9e-25	LGG	-1.24	PHLDA3	5.2e-23	0.87
TP53	ENSG00000237978.1	RP11-385J1.2	Genic	2.1e-06	LIHC	1.49	ZMAT3	9.5e-13	-0.16
TP53	ENSG00000246228.2	CASC8	Genic	5.1e-06	HNSC	1.57	POU5F1B	0.00068	0.28
TP53	ENSG00000251095.2	RP11-115D19.1	Genic	4.1e-21	BRCA LumB	-2.34	GPRIN3	0.29	0.24
TP53	ENSG00000251141.1	RP11-53O19.1	Genic	7e-05	LGG	-0.24	MRPS30	4.2e-15	0.53
TP53	ENSG00000254670.1	CTC-497E21.3	Genic	8.3e-05	STAD	1.06	ARNTL	0.022	0.11
TP53	ENSG00000255399.2	TBX5-AS1	Genic	8.5e-08	LGG	-1.19	TBX5	1.1e-09	0.87
TP53	ENSG00000257636.2	RP11-1103G16.1	Genic	2.4e-07	LIHC	1.57	G2E3	0.005	0.16
TP53	ENSG00000259446.1	RP11-489D6.2	Genic	6.9e-07	GBM	-2	RYR3	0.0001	0.63
TP53	ENSG00000259793.1	RP11-400N9.1	Genic	2.7e-05	BRCA LumA	-1.07	DGKD	0.057	0.52
TP53	ENSG00000265415.1	CTD-2510F5.4	Genic	1.5e-07	LUAD	0.75	PRR11	1.6e-09	0.88
TP53	ENSG00000265933.1	LINC00668	Genic	5.9e-08	LIHC	1.89	ARHGAP28	0.036	0.11
TP53	ENSG00000266968.1	RP11-116O18.1	Genic	2.3e-05	LGG	-1.92	SLC14A2	0.00013	0.91
TP53	ENSG00000187156.4	LINC00221	Intergenic	0.0006	BLCA	3.04	KIAA0125	0.72	0.01
TP53	ENSG00000223812.1	RP11-197K6.1	Intergenic	0.00049	HNSC	1.02	FGF12	0.093	0.22
TP53	ENSG00000224141.1	AL109763.2	Intergenic	3.4e-05	LIHC	1.69	TMPRSS15	1.2e-05	0.18
TP53	ENSG00000225548.1	AC098973.2	Intergenic	2.9e-08	LIHC	1.8	EOMES	0.2	-0.01
TP53	ENSG00000228221.1	LINC00578	Intergenic	1.4e-09	LGG	1.09	TBL1XR1	7.2e-06	0.03
TP53	ENSG00000228528.1	AC068057.1	Intergenic	4.7e-40	LGG	-2.81	POU3F3	0.0022	0.28
TP53	ENSG00000233515.1	AL022344.4	Intergenic	2.3e-07	LUAD	1.5	ZNF33B	0.00015	-0.02
TP53	ENSG00000234546.2	RP3-510D11.2	Intergenic	1.3e-18	SKCM	-2.12	H6PD	0.48	0.14
TP53	ENSG00000235584.2	AC008268.1	Intergenic	5.8e-08	BRCA LumB	-1.52	ANKRD36C	0.81	0.04
TP53	ENSG00000248131.1	CT49	Intergenic	1.7e-05	STAD	1.36	CTNND2	0.66	0.07
TP53	ENSG00000248779.1	RP11-53O19.2	Intergenic	0.00018	BRCA LumA	-2.94	MRPS30	0.0037	0.37
TP53	ENSG00000249395.2	CASC9	Intergenic	5.1e-07	LIHC	1.17	HNF4G	0.6	0.17
TP53	ENSG00000249550.2	RP11-438N16.1	Intergenic	4.8e-09	HNSC	2.49	LHX5	0.0026	0.17
TP53	ENSG00000250337.1	LINC01021	Intergenic	8e-14	SKCM	-2.84	CDH6	0.24	-0.05
TP53	ENSG00000251026.1	RP11-138J23.1	Intergenic	1e-08	BRCA LumB	1.17	NUDT12	1.7e-05	-0.03
TP53	ENSG00000251381.2	LINC00958	Intergenic	3.7e-07	STAD	2.95	ARNTL	0.022	-0.07
TP53	ENSG00000253898.1	RP11-51M18.1	Intergenic	5e-05	LIHC	1.44	RALYL	0.084	0.05
TP53	ENSG00000257869.1	CTD-2591A6.2	Intergenic	4.3e-06	LIHC	1.06	NOVA1	0.043	-0.02
TP53	ENSG00000258815.1	RP11-408B11.2	Intergenic	2.2e-07	LIHC	1.13	ALX1	5.5e-06	0.31
TP53	ENSG00000259485.1	CTD-2147F2.1	Intergenic	1.4e-05	STAD	1.37	SPATA8	0.59	0.1
TP53	ENSG00000268621.1	AC006262.5	Intergenic	5.7e-08	HNSC	1.27	IGFL3	2.3e-06	0.2
TP53	ENSG00000269994.1	RP11-276H19.2	Intergenic	1.4e-05	LIHC	2.08	C9orf170	0.03	0.08
