# Supplementary material for: Pan-cancer transcriptomic analysis associates long non-coding RNAs with key mutational driver events
Source: Nat Commun. 2016 Oct 25;0:13197. doi: 10.1038/ncomms13197 (PMC5093340; doi:10.1038/ncomms13197)
Supplement: Supplementary Data 6 — Results from DESeq2 describing lncRNAs differentially expressed between in A549 lung cancer cells treated with NFE2L2 siRNAs compared to control siRNAs. [file ncomms13197-s7.xlsx]

## Sheet: DeSeq2_results.tsv
Supplementary Data 6. Results from DESeq2 describing lncRNAs differentially expressed between in A549 lung cancer cells treated with NFE2L2 siRNAs compared to control siRNAs.
LncRNA ID	LncRNA symbol	LncRNA type	Base Mean	Log2 change	P	q
ENSG00000231683.2	RP1-27K12.2	Genic	413.99	-5.01	3.92e-103	5.83e-99
ENSG00000225465.6	RFPL1S	Genic	18.8	-3.16	1.64e-12	3.15e-10
ENSG00000235899.1	RP11-345L23.1	Intergenic	10.12	-2.73	1.07e-07	8.8e-06
ENSG00000188477.8	AC003003.5	Genic	8.24	-2.48	2.04e-06	0.00012
ENSG00000214381.4	LINC00488	Intergenic	46.75	-2.32	1.52e-15	4.08e-13
ENSG00000264769.1	RP11-498C9.12	Genic	11.15	-2.22	1.54e-05	0.000681
ENSG00000223784.1	RP11-554I8.2	Intergenic	172.36	-2.11	1.02e-25	5.52e-23
ENSG00000249628.2	LINC00942	Genic	11	-1.95	4.67e-05	0.00174
ENSG00000257732.1	RP11-818F20.5	Genic	12.11	-1.83	0.000141	0.00433
ENSG00000270172.1	RP5-1024G6.8	Genic	284.59	-1.81	4.92e-13	1.03e-10
ENSG00000260425.1	LA16c-316G12.2	Genic	3.33	-1.73	0.00249	0.0426
ENSG00000232656.3	IDI2-AS1	Genic	23.56	-1.7	1.01e-06	6.47e-05
ENSG00000248323.1	LUCAT1	Intergenic	511.26	-1.64	4.91e-30	3.48e-27
ENSG00000251323.2	RP11-452H21.4	Intergenic	16.22	-1.63	0.000105	0.00341
ENSG00000229261.1	RP11-227H15.4	Genic	5.18	-1.62	0.00331	0.0526
ENSG00000228313.3	CTD-2555K7.4	Genic	8.91	-1.6	0.000613	0.0142
ENSG00000260910.1	LINC00565	Intergenic	4.22	-1.58	0.0048	0.0682
ENSG00000233621.1	RP11-422J8.1	Genic	504.85	-1.56	2.83e-25	1.51e-22
ENSG00000253819.1	RP11-973F15.1	Intergenic	2.63	-1.54	0.00728	0.0923
ENSG00000261015.1	RP1-90J20.11	Genic	36.99	-1.53	1.94e-07	1.49e-05
ENSG00000224034.1	RP11-445P17.8	Intergenic	37.25	-1.53	4.38e-07	3.05e-05
ENSG00000260698.1	RP11-439E19.9	Intergenic	9	-1.52	0.00214	0.0381
ENSG00000233725.3	LINC00284	Intergenic	123.57	-1.45	1.12e-09	1.37e-07
ENSG00000260648.2	RP11-133K1.7	Genic	10.41	-1.44	0.0021	0.0374
ENSG00000224409.1	RP11-114B7.6	Intergenic	6.22	-1.44	0.00464	0.0666
ENSG00000251127.2	RP11-280G9.1	Intergenic	44.9	-1.42	3.72e-06	0.000198
ENSG00000272417.1	CTD-2199O4.6	Intergenic	3.05	-1.42	0.0131	0.139
ENSG00000273240.1	RP11-455J20.3	Genic	2.91	-1.41	0.0136	0.142
ENSG00000272576.1	RP11-365H22.2	Genic	5.33	-1.39	0.00842	0.101
ENSG00000229278.1	RP11-483F11.7	Intergenic	5.65	-1.38	0.0102	0.116
ENSG00000228126.1	LINC00568	Genic	2.3	-1.38	0.0158	0.157
ENSG00000249199.1	CTD-2139B15.5	Intergenic	14.89	-1.37	0.00038	0.00979
ENSG00000257279.1	RP11-231I16.1	Genic	3.47	-1.36	0.0155	0.155
ENSG00000230914.2	AC004840.8	Genic	2.76	-1.36	0.0176	0.17
ENSG00000227496.1	RP11-145A3.1	Intergenic	6.55	-1.35	0.01	0.114
ENSG00000248187.1	RP11-184M15.1	Intergenic	98.25	-1.32	3.05e-08	2.84e-06
ENSG00000257225.1	RP11-328C8.4	Genic	11.06	-1.32	0.00227	0.0397
ENSG00000273320.1	RP11-22N19.2	Genic	45.44	-1.31	2.15e-06	0.000125
ENSG00000248925.1	CTD-2083E4.6	Genic	6.17	-1.3	0.0111	0.123
ENSG00000267030.1	CTB-50L17.7	Genic	5.2	-1.3	0.0153	0.154
ENSG00000255020.1	AF131216.5	Intergenic	3.74	-1.3	0.0192	0.18
ENSG00000263235.1	RP11-461A8.4	Genic	31.81	-1.29	4.24e-05	0.0016
ENSG00000227740.1	RP11-318C24.2	Intergenic	20.68	-1.27	0.000256	0.0071
ENSG00000255774.1	AP000439.3	Intergenic	58.06	-1.26	4.35e-06	0.000226
ENSG00000261578.1	RP11-21L23.2	Genic	663.92	-1.24	2.62e-15	6.85e-13
ENSG00000229425.1	AJ006998.2	Intergenic	24.7	-1.24	0.000293	0.0079
ENSG00000225431.1	AP001626.1	Intergenic	8.48	-1.23	0.0195	0.182
ENSG00000261003.1	RP1-140C12.2	Intergenic	4.33	-1.23	0.0252	0.216
ENSG00000234362.1	AC104654.2	Genic	62.85	-1.22	7.85e-06	0.000378
ENSG00000260633.1	RP11-375I20.6	Intergenic	9.93	-1.22	0.0072	0.0916
ENSG00000248019.2	FAM13A-AS1	Genic	6.08	-1.22	0.0187	0.177
ENSG00000243961.2	RP5-839B4.8	Genic	3.02	-1.22	0.0309	0.244
ENSG00000249396.1	RP11-1C1.4	Genic	8.74	-1.21	0.011	0.123
ENSG00000261253.1	AC137932.6	Genic	9.68	-1.21	0.013	0.137
ENSG00000224063.1	AC007319.1	Genic	3.05	-1.21	0.0331	0.256
ENSG00000260637.1	RP11-46C24.5	Genic	3.74	-1.2	0.0338	0.26
ENSG00000249478.1	CTB-49A3.5	Genic	1.32	-1.19	0.0301	0.241
ENSG00000225111.1	AC083900.1	Genic	18.6	-1.18	0.00166	0.0312
ENSG00000226756.1	AC007365.3	Genic	7.66	-1.18	0.0186	0.176
ENSG00000214773.1	RP11-717D12.1	Genic	2.45	-1.18	0.0399	0.289
ENSG00000266304.1	RP11-484N16.1	Genic	4.03	-1.17	0.0339	0.26
ENSG00000272264.1	RP11-92K15.3	Genic	9.47	-1.16	0.0108	0.12
ENSG00000267015.1	RP11-800A18.4	Genic	8.29	-1.16	0.0136	0.142
ENSG00000257894.1	RP1-78O14.1	Genic	1.9	-1.16	0.0417	0.299
ENSG00000226332.2	RP11-157P1.4	Genic	135.46	-1.15	7.32e-09	7.67e-07
ENSG00000237595.2	RP11-112L6.3	Intergenic	10.46	-1.15	0.00836	0.1
ENSG00000254761.1	RP11-672A2.1	Intergenic	7.24	-1.14	0.0246	0.212
ENSG00000272540.1	XXbac-BPG252P9.9	Genic	3.44	-1.14	0.0437	0.308
ENSG00000203808.6	BVES-AS1	Genic	10.48	-1.13	0.0204	0.187
ENSG00000256564.1	RP11-424M22.3	Genic	1.75	-1.13	0.0466	0.321
ENSG00000273192.1	CITF22-1A6.3	Genic	7.44	-1.12	0.0305	0.242
ENSG00000181798.2	LINC00471	Intergenic	33.33	-1.11	0.000191	0.00559
ENSG00000254485.1	RP11-380O24.1	Genic	7.22	-1.11	0.0267	0.224
ENSG00000261537.1	RP11-319G9.5	Genic	1.72	-1.11	0.0511	0.339
ENSG00000250764.1	CTD-2152M20.2	Genic	17.56	-1.1	0.0151	0.153
ENSG00000259818.1	RP5-1024G6.7	Genic	8.04	-1.1	0.017	0.165
ENSG00000263718.2	RP11-285E9.6	Genic	4.87	-1.1	0.0385	0.282
ENSG00000247844.1	CCAT1	Intergenic	88.58	-1.09	2.11e-07	1.61e-05
ENSG00000272205.1	RP11-277B15.3	Genic	6.45	-1.09	0.0294	0.237
ENSG00000273209.1	RP11-107N15.1	Genic	6.77	-1.09	0.0339	0.26
ENSG00000247011.2	RP11-700H6.1	Intergenic	102.45	-1.07	1.81e-05	0.000779
ENSG00000273143.1	RP11-525A16.4	Genic	37.85	-1.07	9.75e-05	0.00321
ENSG00000235652.3	RP11-545I5.3	Genic	9.48	-1.07	0.0154	0.155
ENSG00000273237.1	CTB-119C2.1	Genic	64.95	-1.06	3.29e-06	0.000178
ENSG00000234155.1	RP11-30P6.6	Intergenic	64.71	-1.06	0.000529	0.0126
ENSG00000224046.1	AC005076.5	Genic	27.11	-1.06	0.00231	0.0401
ENSG00000229267.2	AC072062.1	Genic	7.85	-1.06	0.0253	0.216
ENSG00000233077.1	RP11-290F20.2	Intergenic	19.41	-1.05	0.0035	0.0545
ENSG00000228192.3	RP11-342M1.3	Genic	17.6	-1.05	0.00365	0.056
ENSG00000235180.1	LINC00601	Genic	9.33	-1.05	0.0191	0.179
ENSG00000272815.1	RP11-219A15.4	Genic	1.01	-1.05	0.0505	0.337
ENSG00000265778.1	RP11-17M16.2	Genic	3.14	-1.04	0.0666	0.394
ENSG00000267698.1	AC002116.7	Genic	27.08	-1.03	0.00121	0.0246
ENSG00000260792.1	RP11-982M15.8	Intergenic	4.18	-1.03	0.0572	0.361
ENSG00000231742.1	RP11-112L6.4	Intergenic	84.54	-1.02	0.00109	0.0226
ENSG00000270346.1	RP1-90J20.12	Genic	24.65	-1.02	0.00148	0.0287
ENSG00000245534.2	RP11-219B17.1	Genic	31	-1.02	0.00189	0.0346
ENSG00000239636.1	RP4-728D4.2	Genic	2.14	-1.01	0.0781	0.436
ENSG00000254632.1	RP11-21L23.4	Intergenic	7.26	-1	0.0511	0.339
ENSG00000253264.1	PCAT2	Intergenic	1.01	-1	0.0607	0.374
ENSG00000251365.1	RP11-332J15.3	Intergenic	2.02	-1	0.0806	0.443
ENSG00000248174.1	RP11-148L24.1	Intergenic	1.16	-0.99	0.0601	0.372
ENSG00000258479.1	LINC00640	Intergenic	2.2	-0.99	0.0829	0.45
ENSG00000234584.1	AC019186.1	Genic	4.03	-0.98	0.0738	0.419
ENSG00000260646.1	LA16c-385E7.1	Genic	1.15	-0.97	0.0643	0.386
ENSG00000263874.1	LINC00672	Genic	41.34	-0.96	0.00296	0.0481
ENSG00000260368.1	RP11-521I2.3	Genic	39.34	-0.95	0.00484	0.0685
ENSG00000227071.1	RP11-4E23.2	Genic	8.54	-0.95	0.0571	0.361
ENSG00000248131.1	CT49	Intergenic	1.02	-0.95	0.0697	0.405
ENSG00000272457.1	RP11-1070A24.2	Genic	3.39	-0.95	0.0922	0.478
ENSG00000247095.2	MIR210HG	Genic	126.07	-0.94	0.000292	0.00788
ENSG00000224738.1	AC099850.1	Genic	15.93	-0.94	0.0142	0.146
ENSG00000230836.1	AC104135.4	Intergenic	0.88	-0.94	0.0734	0.419
ENSG00000258882.1	CTD-2277K2.1	Intergenic	0.87	-0.94	0.0737	0.419
ENSG00000273249.1	LL09NC01-251B2.3	Genic	4.82	-0.94	0.0803	0.442
ENSG00000272910.1	RP11-15L13.4	Genic	5.01	-0.94	0.0827	0.449
ENSG00000259070.1	LINC00639	Intergenic	1.46	-0.94	0.0947	0.485
ENSG00000273363.1	RP11-285G1.14	Genic	3.43	-0.94	0.0952	0.487
ENSG00000254872.2	RP13-870H17.3	Intergenic	4.45	-0.93	0.0872	0.462
ENSG00000253390.1	CTC-756D1.2	Genic	1.58	-0.93	0.0964	0.49
ENSG00000234917.1	RP5-994D16.3	Genic	2.84	-0.93	0.102	0.505
ENSG00000234492.4	RPL34-AS1	Genic	0.88	-0.92	0.0778	0.434
ENSG00000260396.1	AC012065.7	Genic	3.31	-0.92	0.0988	0.496
ENSG00000257453.1	RP11-290L1.3	Genic	1.86	-0.92	0.109	0.526
ENSG00000246863.2	RP11-325N19.3	Genic	7.72	-0.91	0.0659	0.392
ENSG00000235373.1	RP11-206L10.3	Intergenic	1.02	-0.91	0.0783	0.436
ENSG00000235903.3	CPB2-AS1	Genic	4.7	-0.91	0.0855	0.457
ENSG00000233061.1	TTLL7-IT1	Genic	1.88	-0.91	0.112	0.533
ENSG00000189419.5	SPATA41	Genic	17.44	-0.9	0.0146	0.149
ENSG00000234698.1	RP11-112L6.2	Intergenic	3.46	-0.9	0.11	0.529
ENSG00000249096.2	RP11-290F5.1	Intergenic	2.45	-0.9	0.119	0.552
ENSG00000234327.3	AC012146.7	Genic	121.42	-0.89	8.22e-05	0.00281
ENSG00000251442.1	RP11-792D21.2	Intergenic	16.61	-0.89	0.0231	0.204
ENSG00000231574.1	RP11-91K9.1	Intergenic	10.46	-0.89	0.0395	0.287
ENSG00000262194.1	CTD-3195I5.5	Genic	8.64	-0.89	0.0517	0.342
ENSG00000244675.2	AC108676.1	Genic	13.55	-0.89	0.0609	0.374
ENSG00000272486.1	RP11-532M24.1	Genic	5.18	-0.89	0.0883	0.465
ENSG00000257264.2	MIR3179-1	Intergenic	2.9	-0.89	0.119	0.555
ENSG00000235070.3	AC068138.1	Intergenic	2.29	-0.89	0.123	0.563
ENSG00000204528.3	PSORS1C3	Genic	11.49	-0.88	0.0398	0.288
ENSG00000253854.1	RP11-10N23.2	Genic	2.71	-0.88	0.12	0.557
ENSG00000260936.1	FTO-IT1	Genic	12.38	-0.87	0.0371	0.276
ENSG00000269910.1	RP11-73M18.10	Genic	8.85	-0.87	0.0519	0.342
ENSG00000259736.1	RP11-387D10.2	Genic	8.47	-0.87	0.0579	0.363
ENSG00000273367.1	RP5-827C21.6	Genic	3.32	-0.87	0.121	0.558
ENSG00000266401.1	RP11-874J12.4	Genic	59.71	-0.86	0.000703	0.016
ENSG00000261996.1	CTC-281F24.1	Genic	0.88	-0.86	0.092	0.477
ENSG00000269068.1	RP11-256I23.2	Genic	0.87	-0.86	0.0921	0.477
ENSG00000272115.1	GS1-393G12.14	Genic	1.59	-0.86	0.117	0.548
ENSG00000261788.1	RP11-480G7.1	Genic	1.47	-0.86	0.122	0.562
ENSG00000257829.1	RP11-845M18.6	Genic	1.31	-0.86	0.123	0.564
ENSG00000272859.1	RP11-352E8.2	Genic	1.31	-0.86	0.123	0.564
ENSG00000237280.1	RP11-96C23.9	Genic	2.29	-0.86	0.134	0.591
ENSG00000259343.1	RP11-761I4.3	Genic	24.75	-0.85	0.0105	0.118
ENSG00000229512.1	AC068580.5	Genic	12.85	-0.85	0.0304	0.242
ENSG00000266289.1	RP11-1C8.6	Genic	2.74	-0.85	0.136	0.594
ENSG00000273055.1	CTB-13F3.1	Genic	2.73	-0.85	0.136	0.594
ENSG00000231663.1	RP5-827C21.4	Genic	34.92	-0.84	0.00248	0.0423
ENSG00000257605.1	RP11-680A11.5	Genic	25.62	-0.84	0.00744	0.0932
ENSG00000235052.1	RP1-150O5.3	Intergenic	8.54	-0.83	0.0646	0.387
ENSG00000273139.1	XXbac-B444P24.14	Genic	9.11	-0.83	0.0672	0.396
ENSG00000273065.1	RP11-58E21.5	Genic	1.15	-0.83	0.0987	0.496
ENSG00000272097.1	RP11-421M1.8	Genic	6.07	-0.83	0.106	0.519
ENSG00000237989.1	AP001046.5	Intergenic	1.31	-0.83	0.134	0.591
ENSG00000267769.1	CTB-50L17.9	Genic	2.32	-0.83	0.146	0.615
ENSG00000249085.1	CTD-2631K10.1	Genic	2.14	-0.83	0.149	0.622
ENSG00000272556.1	RP11-638I8.1	Intergenic	2.14	-0.83	0.149	0.623
ENSG00000241732.1	RP11-38P22.2	Genic	18.51	-0.82	0.0196	0.182
ENSG00000250049.1	RP11-348J24.2	Intergenic	0.73	-0.82	0.105	0.514
ENSG00000261433.1	CTC-297N7.1	Genic	0.73	-0.82	0.105	0.515
ENSG00000261428.1	RP11-16P6.1	Genic	38.53	-0.81	0.0027	0.0451
ENSG00000257252.1	RP11-486A14.2	Genic	6.28	-0.81	0.104	0.51
ENSG00000262117.1	BCAR4	Intergenic	0.86	-0.81	0.109	0.526
ENSG00000253438.2	PCAT1	Intergenic	1.71	-0.81	0.154	0.634
ENSG00000249635.1	RP11-710F7.3	Genic	2.56	-0.81	0.158	0.641
ENSG00000254676.1	RP11-727A23.4	Genic	20.25	-0.8	0.0162	0.16
ENSG00000236849.1	RP11-151D14.1	Intergenic	24.77	-0.8	0.0172	0.167
ENSG00000272695.1	GAS6-AS2	Genic	10.67	-0.8	0.053	0.347
ENSG00000266844.1	RP11-862L9.3	Genic	4.45	-0.8	0.137	0.595
ENSG00000229155.1	RP11-528A4.2	Intergenic	1.31	-0.8	0.148	0.62
ENSG00000268499.1	CTB-102L5.8	Genic	3.21	-0.8	0.157	0.639
ENSG00000260350.1	RP11-152P23.2	Genic	2.14	-0.8	0.166	0.657
ENSG00000240288.3	GHRLOS	Genic	30.64	-0.79	0.0152	0.154
ENSG00000263096.1	RP11-515O17.2	Genic	9.02	-0.79	0.0847	0.455
ENSG00000267898.1	CTD-2639E6.9	Genic	8.63	-0.79	0.0924	0.478
ENSG00000232828.1	AF196970.3	Genic	1.3	-0.79	0.148	0.62
ENSG00000272142.1	RP11-428J1.5	Intergenic	24.39	-0.78	0.0201	0.185
ENSG00000273162.1	RP11-108L7.15	Genic	29.19	-0.78	0.0248	0.213
ENSG00000263975.1	CTB-58E17.9	Genic	1.15	-0.78	0.16	0.644
ENSG00000250509.1	CTC-573N18.1	Intergenic	42.79	-0.77	0.00223	0.0391
ENSG00000262712.1	RP11-295D4.1	Genic	47.01	-0.77	0.0061	0.0812
ENSG00000253741.1	CTD-2292P10.4	Genic	39.02	-0.77	0.00794	0.0969
ENSG00000261670.1	RP11-1C8.5	Intergenic	7.45	-0.77	0.0985	0.496
ENSG00000273056.1	RP11-77E14.2	Intergenic	4.73	-0.77	0.14	0.603
ENSG00000246451.2	RP11-894P9.1	Genic	3.83	-0.77	0.161	0.646
ENSG00000261291.1	RP11-295M3.2	Genic	1.14	-0.77	0.161	0.647
ENSG00000225945.1	RP3-441A12.1	Genic	1.74	-0.77	0.176	0.674
ENSG00000248489.1	CTD-2007H13.3	Genic	2.47	-0.77	0.178	0.677
ENSG00000258791.3	LINC00520	Intergenic	1.57	-0.77	0.179	0.678
ENSG00000242578.1	RP11-469J4.3	Genic	3.86	-0.77	0.181	0.682
ENSG00000272800.1	RP11-438L19.1	Intergenic	22.13	-0.76	0.0199	0.184
ENSG00000236453.1	AC003092.1	Intergenic	1.16	-0.76	0.166	0.657
ENSG00000258876.1	RP11-270M14.5	Genic	1.15	-0.76	0.167	0.661
ENSG00000234215.2	RP5-942I16.1	Genic	2.59	-0.76	0.183	0.683
ENSG00000266290.1	RP11-159D12.10	Genic	1.57	-0.76	0.184	0.683
ENSG00000271119.1	CTD-2012J19.3	Intergenic	1.59	-0.76	0.184	0.683
ENSG00000261286.1	RP11-517C16.2	Genic	52.92	-0.75	0.00877	0.104
ENSG00000247363.2	RP11-637A17.2	Genic	8.73	-0.75	0.0945	0.485
ENSG00000262097.1	CTD-2135D7.5	Intergenic	0.72	-0.75	0.129	0.579
ENSG00000259713.1	RP11-429B14.1	Genic	5.1	-0.75	0.152	0.629
ENSG00000267405.1	CTC-296K1.4	Genic	1.6	-0.75	0.188	0.69
ENSG00000241570.4	RP11-372E1.6	Genic	15.43	-0.74	0.054	0.35
ENSG00000261616.1	RP11-6O2.3	Genic	14.79	-0.74	0.0576	0.363
ENSG00000260269.1	CTD-2323K18.1	Genic	11.22	-0.74	0.0797	0.44
ENSG00000248211.1	TRPC7-AS1	Genic	2.01	-0.74	0.198	0.71
ENSG00000272389.1	CTC-487M23.7	Genic	2.14	-0.74	0.198	0.71
ENSG00000228812.3	RP11-157P1.5	Genic	25.43	-0.73	0.0197	0.183
ENSG00000253696.2	KBTBD11-OT1	Genic	11.93	-0.73	0.0853	0.457
ENSG00000272945.1	CTD-3216D2.5	Genic	10.04	-0.73	0.0956	0.487
ENSG00000254980.1	RP11-794P6.6	Genic	0.74	-0.73	0.134	0.591
ENSG00000238198.1	RP11-31F15.2	Genic	0.73	-0.73	0.136	0.594
ENSG00000240050.1	RP1-93H18.1	Genic	0.73	-0.73	0.136	0.594
ENSG00000258395.1	RP11-65I12.1	Genic	0.73	-0.73	0.136	0.594
ENSG00000259687.1	RP11-293M10.5	Intergenic	6.83	-0.73	0.136	0.594
ENSG00000272646.1	RP11-188P17.2	Intergenic	0.73	-0.73	0.136	0.594
ENSG00000267498.1	CTB-32O4.2	Genic	4.54	-0.73	0.165	0.656
ENSG00000244327.1	RP11-383G6.3	Genic	4.3	-0.73	0.176	0.674
ENSG00000236427.1	RP11-107M16.2	Intergenic	3.73	-0.73	0.179	0.678
ENSG00000263080.1	RP11-485G7.5	Genic	4.27	-0.73	0.187	0.687
ENSG00000244252.1	RP11-495P10.7	Genic	2.41	-0.73	0.205	0.724
ENSG00000272452.1	RP11-391M1.4	Genic	163.02	-0.72	6.66e-05	0.00233
ENSG00000271270.1	TMCC1-AS1	Genic	275.92	-0.72	0.00041	0.0104
ENSG00000244128.1	RP11-85M11.2	Intergenic	19.54	-0.72	0.0391	0.285
ENSG00000177788.5	RP5-1061H20.4	Genic	12.39	-0.72	0.0686	0.401
ENSG00000246016.2	RP11-1C1.7	Intergenic	1.73	-0.72	0.201	0.717
ENSG00000258748.1	CTD-2223O18.1	Genic	1.59	-0.72	0.203	0.721
ENSG00000271828.1	CTD-2310F14.1	Genic	2.03	-0.72	0.207	0.728
ENSG00000272182.1	RP11-802O23.3	Genic	1.99	-0.72	0.21	0.734
ENSG00000230176.2	RP4-779E11.3	Intergenic	177.01	-0.71	0.00624	0.0825
ENSG00000257497.1	RP11-585P4.5	Genic	13.88	-0.71	0.0815	0.446
ENSG00000260190.1	RP11-229P13.25	Genic	14.04	-0.71	0.0848	0.455
ENSG00000263276.1	RP11-96D1.10	Genic	8.59	-0.71	0.121	0.559
ENSG00000236700.1	LINC01010	Intergenic	4.6	-0.71	0.183	0.683
ENSG00000245869.2	RP11-158I9.5	Genic	4.13	-0.71	0.187	0.687
ENSG00000271964.1	RP11-415F23.2	Genic	2.83	-0.71	0.21	0.734
ENSG00000260583.1	LINC00515	Genic	2.86	-0.71	0.212	0.737
ENSG00000238266.1	LINC00707	Intergenic	123.79	-0.7	0.0376	0.279
ENSG00000273466.1	RP11-548H3.1	Genic	23.41	-0.7	0.046	0.318
ENSG00000233559.1	AC016831.7	Intergenic	20.34	-0.7	0.0574	0.362
ENSG00000272524.1	RP11-254F7.4	Genic	16.03	-0.7	0.0688	0.402
ENSG00000239791.1	AC002310.7	Genic	10.11	-0.7	0.0981	0.494
ENSG00000260123.1	RP11-326A19.4	Genic	0.58	-0.7	0.148	0.619
ENSG00000226803.3	RP11-203B9.4	Genic	1.29	-0.7	0.188	0.69
ENSG00000223635.1	RP4-613A2.1	Genic	1.17	-0.7	0.199	0.713
ENSG00000229525.1	AC053503.4	Genic	1.57	-0.7	0.212	0.738
ENSG00000229036.3	RP1-20N2.6	Genic	3.33	-0.7	0.213	0.74
ENSG00000236263.1	RP11-263K19.6	Genic	1.59	-0.7	0.217	0.747
ENSG00000271040.1	RP5-933K21.3	Genic	2.04	-0.7	0.225	0.757
ENSG00000248161.1	RP11-499E18.1	Genic	53.3	-0.69	0.00713	0.0909
ENSG00000272054.1	RP11-423P10.2	Genic	20.7	-0.69	0.0368	0.275
ENSG00000269439.1	CTD-3131K8.2	Genic	19.06	-0.69	0.0434	0.307
ENSG00000230894.1	RP11-67K19.3	Genic	17.67	-0.69	0.0544	0.351
ENSG00000260743.1	RP11-255C15.3	Genic	14.35	-0.69	0.0655	0.391
ENSG00000253948.1	RP11-410L14.2	Genic	15.44	-0.69	0.0839	0.453
ENSG00000233785.1	RP13-314C10.5	Genic	10.38	-0.69	0.12	0.556
ENSG00000259438.1	CTD-2650P22.1	Genic	8.03	-0.69	0.135	0.593
ENSG00000269963.1	RP11-73M18.9	Genic	9.04	-0.69	0.136	0.594
ENSG00000267334.1	CTD-2534I21.8	Genic	7.16	-0.69	0.148	0.62
ENSG00000224565.1	RP1-148H17.1	Intergenic	1.14	-0.69	0.197	0.708
ENSG00000256341.1	RP11-21A7A.3	Genic	4.99	-0.69	0.199	0.712
ENSG00000226330.1	RP11-739N20.2	Genic	1.16	-0.69	0.201	0.717
ENSG00000259407.1	RP11-158M2.3	Genic	3.75	-0.69	0.212	0.737
ENSG00000267724.1	RP11-49K24.8	Genic	1.6	-0.69	0.221	0.752
ENSG00000236305.1	RP11-126L15.4	Genic	3.47	-0.69	0.227	0.761
ENSG00000271722.1	RP11-446E9.2	Genic	2	-0.69	0.227	0.761
ENSG00000255135.3	RP11-111M22.3	Genic	160.33	-0.68	0.000111	0.00355
ENSG00000234311.1	RP11-432J24.3	Genic	22.17	-0.68	0.0356	0.269
ENSG00000267644.1	CTD-2008P7.10	Intergenic	1.15	-0.68	0.204	0.722
ENSG00000225872.2	AC002398.5	Genic	1.15	-0.68	0.208	0.73
ENSG00000273017.1	AP000240.9	Genic	4.17	-0.68	0.213	0.74
ENSG00000241933.1	RP11-755B10.3	Genic	3.54	-0.68	0.214	0.741
ENSG00000250410.1	RP11-714G18.1	Genic	1.43	-0.68	0.234	0.772
ENSG00000250303.2	RP11-356J5.12	Genic	195.89	-0.67	0.000294	0.00791
ENSG00000196951.6	RP11-425I13.3	Genic	47.74	-0.67	0.0059	0.0792
ENSG00000267296.2	CEBPA-AS1	Genic	48.03	-0.67	0.0117	0.128
ENSG00000244184.1	RP11-314A20.2	Genic	23.85	-0.67	0.0302	0.241
ENSG00000255100.1	RP11-21L23.3	Genic	24.23	-0.67	0.0378	0.279
ENSG00000236810.1	RP5-886K2.3	Genic	21.83	-0.67	0.0444	0.311
ENSG00000236432.3	AC097662.2	Genic	21.11	-0.67	0.0488	0.33
ENSG00000271869.1	RP11-51J9.5	Genic	26.97	-0.67	0.0509	0.339
ENSG00000234160.1	RP11-613M10.6	Genic	10.8	-0.67	0.11	0.529
ENSG00000271452.1	RP11-342K6.2	Genic	6.57	-0.67	0.164	0.652
ENSG00000231210.2	AC006159.3	Intergenic	5.22	-0.67	0.202	0.718
ENSG00000259788.1	RP11-359K18.3	Genic	3.99	-0.67	0.209	0.731
ENSG00000260634.1	RP11-521O16.1	Intergenic	3.99	-0.67	0.21	0.734
ENSG00000240687.1	RP11-521D12.1	Intergenic	1	-0.67	0.215	0.742
ENSG00000270020.1	RP11-463O9.9	Intergenic	3.95	-0.67	0.214	0.742
ENSG00000260316.1	LA16c-306A4.2	Genic	1.01	-0.67	0.221	0.752
ENSG00000272402.1	RP1-30M3.6	Genic	4.18	-0.67	0.225	0.759
ENSG00000231674.1	LINC00410	Intergenic	3.31	-0.67	0.233	0.77
ENSG00000226889.3	RP11-474I16.8	Genic	1.87	-0.67	0.245	0.784
ENSG00000232442.1	CTD-3184A7.4	Genic	159.22	-0.66	0.00139	0.0273
ENSG00000249279.1	CTC-436P18.3	Intergenic	19.92	-0.66	0.0635	0.383
ENSG00000267390.1	RP11-635N19.1	Genic	12.45	-0.66	0.123	0.563
ENSG00000249082.1	CTC-276P9.1	Genic	6.15	-0.66	0.179	0.678
ENSG00000254166.1	RP11-255B23.4	Intergenic	5.47	-0.66	0.206	0.726
ENSG00000237174.3	RP11-415D17.3	Genic	1.02	-0.66	0.228	0.761
ENSG00000250116.2	RP11-417F21.1	Genic	1.02	-0.66	0.228	0.761
ENSG00000260248.1	RP11-143K11.1	Genic	1.02	-0.66	0.228	0.761
ENSG00000235786.1	ZNRF3-IT1	Genic	3.18	-0.66	0.239	0.777
ENSG00000272428.1	RP11-704J17.5	Intergenic	3.11	-0.66	0.239	0.777
ENSG00000259504.1	RP11-352D13.5	Genic	2.73	-0.66	0.242	0.78
ENSG00000273084.1	RP11-1275H24.3	Genic	1.86	-0.66	0.253	0.796
ENSG00000255857.1	PXN-AS1	Genic	165.07	-0.65	4.14e-05	0.00157
ENSG00000266835.1	RP11-838N2.4	Intergenic	91.9	-0.65	0.00808	0.0981
ENSG00000227258.1	SMIM2-AS1	Genic	35.36	-0.65	0.0192	0.18
ENSG00000236200.1	KDM4A-AS1	Genic	25.83	-0.65	0.0496	0.333
ENSG00000273204.1	RP4-549L20.3	Genic	17.17	-0.65	0.0668	0.395
ENSG00000255153.1	TOLLIP-AS1	Genic	20.84	-0.65	0.0765	0.43
ENSG00000267871.1	CTC-444N24.6	Genic	13.66	-0.65	0.0985	0.496
ENSG00000271344.1	RP11-274B21.9	Genic	11.49	-0.65	0.11	0.529
ENSG00000231969.1	AC144449.1	Genic	7.49	-0.65	0.202	0.718
ENSG00000261845.2	RP13-638C3.4	Genic	4.9	-0.65	0.215	0.743
ENSG00000272666.1	CTA-384D8.35	Intergenic	4.43	-0.65	0.23	0.764
ENSG00000263105.1	RP11-95P2.3	Intergenic	4.11	-0.65	0.246	0.786
ENSG00000251459.1	RP11-319E12.2	Intergenic	2.85	-0.65	0.254	0.797
ENSG00000258232.2	RP11-161H23.5	Genic	2.73	-0.65	0.254	0.797
ENSG00000263470.1	RP11-160O5.1	Intergenic	68.67	-0.64	0.00665	0.0864
ENSG00000239653.1	PSMD6-AS2	Genic	46.45	-0.64	0.0135	0.141
ENSG00000255121.2	RP11-110I1.12	Genic	37.97	-0.64	0.0165	0.162
ENSG00000246334.2	PRR7-AS1	Genic	41.53	-0.64	0.0354	0.268
ENSG00000271826.1	RP1-93I3.1	Genic	26.2	-0.64	0.0374	0.278
ENSG00000270332.1	RP11-82L2.1	Genic	18.93	-0.64	0.0764	0.429
ENSG00000270006.1	RP11-178L8.7	Genic	16.29	-0.64	0.0806	0.443
ENSG00000273352.1	RP11-61L19.3	Genic	12.4	-0.64	0.116	0.545
ENSG00000228573.1	RP11-279N8.1	Intergenic	0.74	-0.64	0.174	0.673
ENSG00000236740.2	RP11-411K7.1	Genic	0.74	-0.64	0.174	0.673
ENSG00000100181.17	TPTEP1	Intergenic	0.58	-0.64	0.177	0.674
ENSG00000229893.1	AC004549.6	Genic	0.58	-0.64	0.176	0.674
ENSG00000230212.2	AP000688.14	Genic	0.58	-0.64	0.176	0.674
ENSG00000233242.2	RP11-220I1.2	Genic	0.58	-0.64	0.176	0.674
ENSG00000235387.1	LINC00961	Genic	0.58	-0.64	0.177	0.674
ENSG00000236447.2	ATG10-IT1	Genic	0.58	-0.64	0.177	0.674
ENSG00000249734.1	RP11-332J15.1	Intergenic	0.58	-0.64	0.176	0.674
ENSG00000253585.1	KB-1184D12.1	Intergenic	0.58	-0.64	0.177	0.674
ENSG00000259719.1	RP11-930O11.1	Intergenic	0.59	-0.64	0.175	0.674
ENSG00000266513.1	RP11-874J12.3	Genic	0.58	-0.64	0.176	0.674
ENSG00000267079.1	RP11-820I16.1	Genic	0.59	-0.64	0.175	0.674
ENSG00000228661.1	AC090587.5	Genic	7.79	-0.64	0.189	0.691
ENSG00000228274.3	RP3-508I15.9	Genic	7.6	-0.64	0.202	0.719
ENSG00000261068.1	RP11-7K24.3	Genic	1.14	-0.64	0.225	0.758
ENSG00000261054.1	RP11-6O2.4	Genic	4.87	-0.64	0.226	0.759
ENSG00000238123.1	MID1IP1-AS1	Genic	4.48	-0.64	0.233	0.769
ENSG00000272864.1	RP11-17E13.2	Intergenic	3.36	-0.64	0.255	0.798
ENSG00000265688.1	MAFG-AS1	Genic	283.24	-0.63	2.58e-05	0.00106
ENSG00000230082.1	PRRT3-AS1	Genic	76.89	-0.63	0.00401	0.0601
ENSG00000247982.2	LINC00926	Genic	41.25	-0.63	0.0187	0.176
ENSG00000266490.1	CTD-2349P21.9	Genic	27.64	-0.63	0.0475	0.325
ENSG00000235501.1	RP4-639F20.1	Genic	21.3	-0.63	0.0527	0.345
ENSG00000269982.1	RP11-1020A11.2	Genic	21.9	-0.63	0.0996	0.499
ENSG00000228701.1	TNKS2-AS1	Genic	11.57	-0.63	0.133	0.588
ENSG00000272008.1	RP11-393I2.4	Genic	11.13	-0.63	0.16	0.643
ENSG00000261481.1	RP11-77H9.6	Genic	0.72	-0.63	0.176	0.674
ENSG00000236617.2	RP11-46H11.12	Genic	9.33	-0.63	0.188	0.688
ENSG00000261173.1	RP11-169E6.1	Genic	8.23	-0.63	0.192	0.697
ENSG00000259488.1	RP11-154J22.1	Genic	4.68	-0.63	0.228	0.761
ENSG00000232788.1	AC078883.3	Genic	1.3	-0.63	0.229	0.763
ENSG00000273077.1	RP11-130C6.1	Intergenic	1.55	-0.63	0.256	0.798
ENSG00000270237.1	RP11-381K20.5	Intergenic	2.7	-0.63	0.267	0.8
ENSG00000272510.1	RP4-680D5.8	Genic	1.83	-0.63	0.269	0.803
ENSG00000230483.1	AC124057.5	Genic	2.29	-0.63	0.27	0.804
ENSG00000273063.1	RP11-334G22.1	Genic	2.27	-0.63	0.271	0.804
ENSG00000254682.1	RP11-660L16.2	Genic	88.86	-0.62	0.00603	0.0805
ENSG00000270067.1	CTC-487M23.5	Genic	23.54	-0.62	0.0682	0.4
ENSG00000250616.2	RP11-455F5.3	Genic	15.52	-0.62	0.0911	0.475
ENSG00000232586.1	RP11-46A10.4	Genic	15.28	-0.62	0.133	0.588
ENSG00000272918.1	CTB-152G17.6	Genic	10.99	-0.62	0.142	0.608
ENSG00000234222.2	RP11-315I20.1	Genic	7.72	-0.62	0.192	0.697
ENSG00000259828.1	RP11-63E9.1	Intergenic	1.01	-0.62	0.248	0.79
ENSG00000249346.2	LINC01016	Intergenic	1.46	-0.62	0.273	0.804
ENSG00000268565.1	AC005339.2	Genic	1.43	-0.62	0.27	0.804
ENSG00000205890.3	RP11-473M20.5	Genic	1.89	-0.62	0.282	0.816
ENSG00000267551.3	AC005264.2	Genic	2.28	-0.62	0.283	0.816
ENSG00000262001.1	DLGAP1-AS2	Genic	178.43	-0.61	0.000565	0.0133
ENSG00000236751.1	RP1-30G7.2	Intergenic	30.92	-0.61	0.0284	0.232
ENSG00000257433.1	RP1-197B17.3	Genic	18.1	-0.61	0.105	0.516
ENSG00000242474.1	AC093627.9	Intergenic	14.9	-0.61	0.127	0.573
ENSG00000261643.1	RP11-529E10.6	Genic	15.21	-0.61	0.129	0.579
ENSG00000272953.1	RP11-1275H24.2	Genic	11.37	-0.61	0.16	0.646
ENSG00000227542.1	AC092614.2	Genic	8.41	-0.61	0.176	0.674
ENSG00000230197.2	RP11-160E2.17	Intergenic	0.73	-0.61	0.187	0.688
ENSG00000241525.3	AC108004.3	Genic	6.04	-0.61	0.226	0.759
ENSG00000257890.1	RP11-114F10.2	Intergenic	1.3	-0.61	0.238	0.776
ENSG00000271579.1	RP11-116D17.3	Intergenic	1	-0.61	0.25	0.792
ENSG00000236098.1	RP11-148B18.4	Intergenic	1	-0.61	0.251	0.793
ENSG00000246308.1	RP11-685M7.3	Genic	1	-0.61	0.251	0.793
ENSG00000255518.1	RP11-148O21.4	Genic	1	-0.61	0.25	0.793
ENSG00000245330.4	KB-1471A8.1	Genic	0.99	-0.61	0.252	0.794
ENSG00000232194.1	RP1-313L4.3	Genic	3.87	-0.61	0.259	0.798
ENSG00000232710.1	RP4-669P10.16	Intergenic	1.02	-0.61	0.257	0.798
ENSG00000253392.2	AC006277.2	Genic	4.26	-0.61	0.257	0.798
ENSG00000272072.1	CTA-363E19.2	Genic	3.87	-0.61	0.257	0.798
ENSG00000249655.1	CTC-325J23.2	Genic	2.57	-0.61	0.284	0.816
ENSG00000261335.1	RP11-318A15.2	Genic	36.44	-0.6	0.039	0.285
ENSG00000245248.3	USP2-AS1	Genic	25.13	-0.6	0.0627	0.38
ENSG00000239415.1	AP001469.9	Genic	17.54	-0.6	0.0988	0.496
ENSG00000231073.1	RP11-316M1.3	Genic	1	-0.6	0.26	0.798
ENSG00000231194.1	FARP1-AS1	Genic	1.01	-0.6	0.258	0.798
ENSG00000239322.1	AC007040.7	Genic	1	-0.6	0.26	0.798
ENSG00000272370.1	RP11-307L14.1	Genic	6.23	-0.6	0.254	0.798
ENSG00000261886.1	RP11-63A1.1	Genic	3.02	-0.6	0.281	0.815
ENSG00000271714.1	CTD-2377O17.1	Genic	3.03	-0.6	0.285	0.816
ENSG00000272828.1	CTD-2555O16.3	Genic	1.47	-0.6	0.285	0.816
ENSG00000234978.1	RP11-423O2.5	Intergenic	48.98	-0.59	0.015	0.152
ENSG00000270145.1	CTD-2267D19.6	Genic	64.77	-0.59	0.0159	0.158
ENSG00000231595.1	AC005224.2	Genic	30.52	-0.59	0.0607	0.374
ENSG00000272703.1	RP11-78A19.4	Genic	18.65	-0.59	0.0949	0.485
ENSG00000228463.4	AP006222.2	Intergenic	16.43	-0.59	0.121	0.56
ENSG00000235078.1	AC142528.1	Genic	14.79	-0.59	0.153	0.63
ENSG00000228878.3	AC007551.3	Genic	14.09	-0.59	0.159	0.642
ENSG00000269947.1	RP11-849F2.9	Intergenic	9.78	-0.59	0.186	0.686
ENSG00000270580.1	RP11-1186N24.5	Genic	9.87	-0.59	0.201	0.717
ENSG00000270039.1	RP11-571M6.17	Genic	7.51	-0.59	0.217	0.745
ENSG00000228084.1	RP5-884G6.2	Genic	5.4	-0.59	0.247	0.788
ENSG00000259298.1	RP11-562A8.4	Genic	1.02	-0.59	0.268	0.802
ENSG00000231401.1	AC023481.1	Intergenic	1.01	-0.59	0.269	0.803
ENSG00000253217.1	KB-1991G8.1	Genic	5.17	-0.59	0.27	0.804
ENSG00000250131.1	RP11-130F10.1	Genic	4.31	-0.59	0.278	0.811
ENSG00000255045.1	RP11-677M14.2	Genic	1.72	-0.59	0.3	0.833
ENSG00000258454.1	RP11-361H10.3	Genic	2.13	-0.59	0.307	0.842
ENSG00000273014.1	RP11-225B17.2	Genic	37.96	-0.58	0.0411	0.295
ENSG00000260966.1	RP11-690D19.3	Genic	85.76	-0.58	0.0509	0.339
ENSG00000260442.1	RP11-22P6.3	Genic	42.03	-0.58	0.0786	0.437
ENSG00000224846.1	RP1-90J20.8	Genic	26.19	-0.58	0.0973	0.492
ENSG00000227477.1	STK4-AS1	Genic	13.22	-0.58	0.158	0.642
ENSG00000261295.1	RP11-524D16__A.3	Genic	5.85	-0.58	0.236	0.775
ENSG00000259354.1	RP11-519G16.3	Genic	5.84	-0.58	0.246	0.786
ENSG00000258867.1	RP11-300J18.3	Intergenic	5.39	-0.58	0.261	0.798
ENSG00000228509.1	AC006460.2	Genic	0.99	-0.58	0.265	0.799
ENSG00000234449.2	RP11-706O15.3	Intergenic	4.26	-0.58	0.295	0.826
ENSG00000225675.2	RP4-784A16.5	Genic	3.43	-0.58	0.299	0.832
ENSG00000227517.2	AC003051.1	Intergenic	2.15	-0.58	0.307	0.842
ENSG00000249868.4	RP11-63E5.6	Intergenic	2.59	-0.58	0.307	0.842
ENSG00000271156.1	RP11-642C5.1	Intergenic	1.71	-0.58	0.309	0.844
ENSG00000255414.1	LINC01059	Intergenic	166.3	-0.57	0.00292	0.0477
ENSG00000262319.1	CTC-457L16.2	Genic	7.37	-0.57	0.227	0.761
ENSG00000234292.3	RP11-213H15.1	Intergenic	6.54	-0.57	0.234	0.771
ENSG00000240005.1	RP11-293A21.1	Genic	7.19	-0.57	0.237	0.776
ENSG00000247345.2	RP11-266N13.2	Genic	6.32	-0.57	0.261	0.798
ENSG00000248223.1	CTD-2139B15.2	Intergenic	1.16	-0.57	0.27	0.804
ENSG00000260877.1	RP11-211G23.2	Genic	8.36	-0.57	0.277	0.81
ENSG00000272516.1	RP11-573G6.9	Genic	1.44	-0.57	0.304	0.838
ENSG00000269954.1	RP11-148O21.6	Genic	1.29	-0.57	0.31	0.845
ENSG00000271185.1	RP5-855F16.1	Genic	1.29	-0.57	0.31	0.845
ENSG00000253408.1	RP11-231D20.2	Genic	2.54	-0.57	0.317	0.849
ENSG00000266805.1	RP11-61L19.1	Genic	2.57	-0.57	0.319	0.851
ENSG00000269524.1	CTB-83J4.1	Genic	1.7	-0.57	0.319	0.852
ENSG00000267321.1	RP11-1094M14.11	Genic	275.04	-0.56	0.00255	0.0433
ENSG00000233175.2	CTD-2020K17.3	Genic	77.67	-0.56	0.0175	0.169
ENSG00000261373.1	VPS9D1-AS1	Genic	82.64	-0.56	0.0277	0.229
ENSG00000270195.1	RP11-572O17.1	Genic	25.14	-0.56	0.0606	0.373
ENSG00000253428.1	CTB-43E15.2	Intergenic	23.75	-0.56	0.0868	0.461
ENSG00000248206.1	RP11-739P1.2	Genic	16.46	-0.56	0.127	0.574
ENSG00000267649.1	CTD-2587H24.10	Intergenic	14.84	-0.56	0.142	0.606
ENSG00000271927.1	CTD-2541M15.4	Genic	18.48	-0.56	0.17	0.665
ENSG00000225339.2	RP11-513I15.6	Genic	13.01	-0.56	0.174	0.674
ENSG00000264083.1	RP11-227G15.9	Intergenic	1.17	-0.56	0.277	0.809
ENSG00000259920.1	RP11-2E11.5	Genic	1.02	-0.56	0.283	0.816
ENSG00000259940.1	CTD-3203P2.1	Genic	7.24	-0.56	0.282	0.816
ENSG00000254370.1	RP11-181B11.1	Genic	1.42	-0.56	0.303	0.837
ENSG00000272418.1	RP11-762H8.4	Genic	1.29	-0.56	0.319	0.851
ENSG00000225450.1	RP3-508I15.14	Genic	2.29	-0.56	0.324	0.854
ENSG00000233060.1	AC016700.2	Genic	2.56	-0.56	0.326	0.854
ENSG00000237232.3	ZNF295-AS1	Genic	1.7	-0.56	0.323	0.854
ENSG00000260088.1	RP11-92G12.3	Genic	1.7	-0.56	0.323	0.854
ENSG00000272858.1	CTA-292E10.8	Intergenic	2.61	-0.56	0.322	0.854
ENSG00000263350.1	RP11-13N13.2	Genic	30.95	-0.55	0.122	0.562
ENSG00000232611.1	RP11-1114A5.4	Genic	20.64	-0.55	0.131	0.584
ENSG00000214955.5	AP000318.2	Intergenic	0.59	-0.55	0.218	0.748
ENSG00000234693.1	RP4-530I15.6	Genic	0.59	-0.55	0.218	0.748
ENSG00000237094.7	RP4-669L17.10	Genic	0.59	-0.55	0.218	0.748
ENSG00000246876.2	RP11-519M16.1	Intergenic	0.59	-0.55	0.218	0.748
ENSG00000224074.3	LINC00691	Intergenic	0.58	-0.55	0.22	0.751
ENSG00000265912.1	RP11-583F2.2	Intergenic	0.58	-0.55	0.221	0.752
ENSG00000262294.1	RP11-1260E13.2	Genic	7.43	-0.55	0.251	0.794
ENSG00000243960.1	RP11-552M11.4	Genic	7.57	-0.55	0.27	0.804
ENSG00000236318.1	AC019117.1	Intergenic	0.86	-0.55	0.301	0.834
ENSG00000253686.1	CTB-43E15.3	Intergenic	0.86	-0.55	0.301	0.834
ENSG00000262358.1	CTD-3195I5.4	Genic	1.44	-0.55	0.319	0.851
ENSG00000234171.1	AC108488.3	Genic	529.28	-0.54	0.000314	0.0083
ENSG00000272769.1	RP11-725P16.2	Intergenic	104.65	-0.54	0.012	0.13
ENSG00000272269.1	RP11-500C11.3	Genic	43.94	-0.54	0.077	0.432
ENSG00000232677.2	LINC00665	Genic	20.8	-0.54	0.142	0.607
ENSG00000227214.2	HCG15	Intergenic	16.28	-0.54	0.145	0.613
ENSG00000237021.2	RP3-486I3.7	Genic	12.13	-0.54	0.181	0.681
ENSG00000243637.1	AC019221.4	Genic	10.5	-0.54	0.223	0.756
ENSG00000248245.1	CTB-49A3.2	Genic	0.59	-0.54	0.225	0.759
ENSG00000245275.3	SAP30L-AS1	Genic	8.12	-0.54	0.227	0.761
ENSG00000259933.2	RP11-304L19.1	Genic	0.87	-0.54	0.31	0.844
ENSG00000236772.1	RP5-1184F4.5	Genic	3.73	-0.54	0.32	0.852
ENSG00000131484.3	RP11-798G7.5	Intergenic	1.9	-0.54	0.336	0.854
ENSG00000179141.5	MTUS2-AS1	Genic	1.27	-0.54	0.328	0.854
ENSG00000234233.1	KCNH1-IT1	Genic	4.52	-0.54	0.327	0.854
ENSG00000259230.1	CTD-2555C10.3	Intergenic	3.39	-0.54	0.346	0.854
ENSG00000273442.1	AC006946.17	Genic	3.16	-0.54	0.351	0.854
ENSG00000232445.1	RP11-132A1.4	Genic	154.77	-0.53	0.00933	0.109
ENSG00000224541.1	AP001439.2	Genic	0.58	-0.53	0.228	0.761
ENSG00000259274.1	CTD-2501E16.2	Genic	0.58	-0.53	0.228	0.761
ENSG00000223711.1	AC091633.3	Genic	0.58	-0.53	0.229	0.763
ENSG00000263257.1	RP11-65J21.4	Intergenic	0.58	-0.53	0.229	0.763
ENSG00000265750.1	RP11-799B12.4	Genic	9.28	-0.53	0.231	0.767
ENSG00000257135.1	RP11-320M2.1	Genic	9.44	-0.53	0.241	0.778
ENSG00000259287.1	RP11-3D4.2	Genic	7.67	-0.53	0.273	0.804
ENSG00000260898.1	ADPGK-AS1	Genic	8.08	-0.53	0.273	0.804
ENSG00000213468.3	RP11-453F18__B.1	Intergenic	5.25	-0.53	0.308	0.842
ENSG00000177993.3	ZNRF3-AS1	Genic	1.29	-0.53	0.343	0.854
ENSG00000230613.1	HM13-AS1	Genic	3.04	-0.53	0.356	0.854
ENSG00000244513.2	CTD-2013N24.2	Genic	3.26	-0.53	0.339	0.854
ENSG00000259146.2	RP1-261D10.2	Genic	3.73	-0.53	0.339	0.854
ENSG00000270571.2	RP11-355F16.1	Genic	4.49	-0.53	0.343	0.854
ENSG00000265787.1	CYP4F35P	Intergenic	77.72	-0.52	0.0127	0.136
ENSG00000253200.1	RP11-582J16.5	Genic	74.6	-0.52	0.0172	0.167
ENSG00000227540.1	RP11-152N13.5	Genic	54.57	-0.52	0.0522	0.344
ENSG00000244300.2	RP11-475N22.4	Genic	35.67	-0.52	0.0712	0.411
ENSG00000152931.7	PART1	Genic	32.92	-0.52	0.0899	0.471
ENSG00000267283.1	AC005306.3	Genic	23.22	-0.52	0.0981	0.494
ENSG00000215022.3	RP1-257A7.4	Genic	32.82	-0.52	0.112	0.533
ENSG00000270018.1	RP3-462E2.5	Genic	20.35	-0.52	0.114	0.54
ENSG00000227110.2	LMCD1-AS1	Genic	21.2	-0.52	0.156	0.638
ENSG00000225578.1	NCBP2-AS1	Genic	0.44	-0.52	0.238	0.776
ENSG00000227115.2	RP11-267C16.1	Intergenic	0.44	-0.52	0.238	0.776
ENSG00000227175.1	RP11-214D15.2	Genic	0.44	-0.52	0.238	0.776
ENSG00000230257.1	NFE4	Genic	0.44	-0.52	0.238	0.776
ENSG00000231709.1	RP5-857K21.1	Intergenic	0.44	-0.52	0.238	0.776
ENSG00000237373.1	BRWD1-IT1	Genic	0.44	-0.52	0.238	0.776
ENSG00000243150.1	RP11-538P18.2	Genic	0.44	-0.52	0.238	0.776
ENSG00000248307.1	LINC00616	Intergenic	0.44	-0.52	0.238	0.776
ENSG00000254396.1	RP11-56F10.3	Genic	0.44	-0.52	0.238	0.776
ENSG00000254691.1	RP11-91P24.5	Genic	0.44	-0.52	0.238	0.776
ENSG00000256084.1	RP11-134N1.2	Intergenic	0.44	-0.52	0.238	0.776
ENSG00000259353.1	RP11-30K9.5	Genic	0.44	-0.52	0.238	0.776
ENSG00000261131.1	RP11-93O14.2	Genic	0.44	-0.52	0.238	0.776
ENSG00000262966.2	RP11-85B7.2	Genic	0.44	-0.52	0.238	0.776
ENSG00000263201.1	CTC-479C5.6	Genic	0.44	-0.52	0.238	0.776
ENSG00000266601.1	RP11-6N17.3	Genic	0.44	-0.52	0.238	0.776
ENSG00000272966.1	RP11-686O6.1	Intergenic	0.44	-0.52	0.238	0.776
ENSG00000224638.1	AC106900.6	Intergenic	0.43	-0.52	0.24	0.777
ENSG00000224717.1	RP11-576D8.4	Genic	0.43	-0.52	0.24	0.777
ENSG00000228639.2	AC005152.3	Intergenic	0.43	-0.52	0.24	0.777
ENSG00000234283.1	RP11-495P10.6	Genic	0.43	-0.52	0.24	0.777
ENSG00000263859.1	RP11-498C9.16	Intergenic	0.43	-0.52	0.24	0.777
ENSG00000272375.1	RP11-51J9.6	Intergenic	7.29	-0.52	0.276	0.809
ENSG00000230679.1	ENO1-AS1	Genic	6.38	-0.52	0.282	0.816
ENSG00000272203.1	AC004775.5	Genic	0.86	-0.52	0.321	0.853
ENSG00000226824.2	RP4-756H11.3	Genic	3.05	-0.52	0.364	0.854
ENSG00000230534.2	RP11-297A16.2	Genic	1.72	-0.52	0.358	0.854
ENSG00000236308.1	RP11-316M21.7	Genic	3.06	-0.52	0.358	0.854
ENSG00000250186.3	RP11-1079K10.4	Genic	1.31	-0.52	0.35	0.854
ENSG00000251239.1	CTB-22K21.2	Genic	4.85	-0.52	0.322	0.854
ENSG00000260729.1	RP11-106M3.2	Genic	2.81	-0.52	0.365	0.854
ENSG00000262172.1	CTD-2529O21.1	Genic	2.15	-0.52	0.364	0.854
ENSG00000263063.1	RP11-388C12.1	Genic	2.84	-0.52	0.36	0.854
ENSG00000266803.1	RP1-77H15.1	Genic	1.28	-0.52	0.35	0.854
ENSG00000267130.1	CTD-2540B15.9	Genic	2.44	-0.52	0.359	0.854
ENSG00000269038.1	AP001462.6	Genic	3.29	-0.52	0.353	0.854
ENSG00000269749.1	AC005614.5	Genic	1.3	-0.52	0.352	0.854
ENSG00000272256.1	RP11-489E7.4	Genic	2.43	-0.52	0.361	0.854
ENSG00000236924.1	RP11-390F4.6	Genic	129.42	-0.51	0.00806	0.0979
ENSG00000257167.2	TMPO-AS1	Genic	214.27	-0.51	0.0423	0.301
ENSG00000238120.1	CTA-941F9.9	Genic	60.29	-0.51	0.0606	0.374
ENSG00000269423.1	CTC-273B12.6	Genic	25.03	-0.51	0.147	0.618
ENSG00000265218.1	RP11-927P21.1	Genic	9.98	-0.51	0.229	0.763
ENSG00000233611.3	AC079135.1	Genic	10.84	-0.51	0.24	0.777
ENSG00000230790.2	AC012456.4	Genic	0.85	-0.51	0.323	0.854
ENSG00000233547.1	RP11-57H14.2	Genic	6.29	-0.51	0.342	0.854
ENSG00000234183.1	AC004854.4	Genic	0.87	-0.51	0.331	0.854
ENSG00000236140.1	RP11-89F3.2	Genic	1.29	-0.51	0.359	0.854
ENSG00000237499.2	RP11-356I2.4	Genic	4.38	-0.51	0.343	0.854
ENSG00000237772.1	AC092620.3	Intergenic	1.31	-0.51	0.361	0.854
ENSG00000244265.1	SIAH2-AS1	Genic	1.72	-0.51	0.367	0.854
ENSG00000250081.1	CTD-2116N20.1	Genic	0.87	-0.51	0.33	0.854
ENSG00000259641.1	RP11-279F6.3	Intergenic	0.87	-0.51	0.331	0.854
ENSG00000270100.1	RP11-130L8.1	Genic	5.05	-0.51	0.349	0.854
ENSG00000272782.1	RP4-607J23.2	Genic	3.97	-0.51	0.344	0.854
ENSG00000260708.1	CTA-29F11.1	Genic	119.35	-0.5	0.0129	0.137
ENSG00000247516.3	MIR4458HG	Intergenic	144.46	-0.5	0.0177	0.17
ENSG00000272525.1	RP11-79P5.9	Genic	38.5	-0.5	0.0545	0.351
ENSG00000261008.2	AC004158.2	Intergenic	28.14	-0.5	0.107	0.519
ENSG00000229539.1	RP11-119B16.2	Genic	29.73	-0.5	0.128	0.577
ENSG00000226578.1	RP11-258F22.1	Genic	0.85	-0.5	0.331	0.854
ENSG00000226891.2	RP11-182I10.3	Intergenic	4.88	-0.5	0.345	0.854
ENSG00000229582.2	RP11-423C15.3	Genic	2.02	-0.5	0.379	0.854
ENSG00000253549.1	RP11-317J10.2	Genic	2.15	-0.5	0.387	0.854
ENSG00000254233.1	RP11-242J7.1	Genic	0.85	-0.5	0.331	0.854
ENSG00000259810.2	AC002519.8	Genic	0.86	-0.5	0.328	0.854
ENSG00000260423.1	RP13-735L24.1	Intergenic	2.38	-0.5	0.387	0.854
ENSG00000267727.1	CTD-2540B15.7	Genic	2.84	-0.5	0.381	0.854
ENSG00000268355.1	AC006129.1	Intergenic	1.99	-0.5	0.387	0.854
ENSG00000272505.1	RP11-981G7.6	Intergenic	3.51	-0.5	0.371	0.854
ENSG00000272795.1	RP11-602N24.3	Genic	1.57	-0.5	0.381	0.854
ENSG00000273245.1	RP11-434P11.2	Intergenic	2.83	-0.5	0.381	0.854
ENSG00000236671.3	PRKG1-AS1	Genic	43.21	-0.49	0.057	0.361
ENSG00000250222.1	CTC-338M12.5	Genic	28.46	-0.49	0.0955	0.487
ENSG00000234636.1	MED14-AS1	Genic	13.86	-0.49	0.208	0.73
ENSG00000235269.1	AL162759.1	Intergenic	15.33	-0.49	0.213	0.74
ENSG00000226954.1	RP5-983L19.2	Intergenic	0.86	-0.49	0.343	0.854
ENSG00000228214.2	LINC00693	Intergenic	0.88	-0.49	0.342	0.854
ENSG00000228322.1	RP11-358M14.2	Genic	1.98	-0.49	0.396	0.854
ENSG00000231533.1	RP1-232L24.3	Intergenic	0.86	-0.49	0.341	0.854
ENSG00000234225.2	RP4-704D21.2	Intergenic	2.42	-0.49	0.395	0.854
ENSG00000236021.1	RP11-195C7.1	Genic	3.96	-0.49	0.369	0.854
ENSG00000251221.1	CTC-325J23.3	Genic	1.55	-0.49	0.393	0.854
ENSG00000253270.1	RP11-1105O14.1	Genic	1.98	-0.49	0.394	0.854
ENSG00000253774.1	CTD-3023L14.1	Intergenic	1.57	-0.49	0.389	0.854
ENSG00000270792.1	RP11-103J8.1	Genic	0.88	-0.49	0.342	0.854
ENSG00000253716.1	RP13-582O9.5	Genic	254.52	-0.48	0.000687	0.0157
ENSG00000223891.1	OSER1-AS1	Genic	131.02	-0.48	0.0046	0.066
ENSG00000263013.1	RP11-876N24.5	Genic	50.03	-0.48	0.0679	0.399
ENSG00000232936.1	RP11-80H5.2	Genic	10.51	-0.48	0.256	0.798
ENSG00000273007.1	RP11-170N16.3	Genic	7.83	-0.48	0.297	0.828
ENSG00000261610.1	AP000265.1	Intergenic	9.35	-0.48	0.314	0.845
ENSG00000273254.1	RP1-100J12.1	Genic	10.6	-0.48	0.318	0.85
ENSG00000260988.1	RP11-285A1.1	Genic	7.16	-0.48	0.318	0.851
ENSG00000178440.5	LINC00843	Genic	6.7	-0.48	0.32	0.852
ENSG00000186842.4	LINC00846	Genic	6.61	-0.48	0.337	0.854
ENSG00000240996.1	RP11-80H5.7	Genic	5.81	-0.48	0.34	0.854
ENSG00000247151.2	CSTF3-AS1	Genic	2	-0.48	0.4	0.854
ENSG00000258285.1	RP11-103B5.2	Genic	3.15	-0.48	0.385	0.854
ENSG00000259799.1	RP11-554A11.9	Intergenic	0.87	-0.48	0.352	0.854
ENSG00000260209.1	RP11-680F20.10	Intergenic	3.12	-0.48	0.384	0.854
ENSG00000261390.1	RP11-345M22.2	Intergenic	4.25	-0.48	0.372	0.854
ENSG00000261584.1	RP11-457M11.5	Intergenic	6.12	-0.48	0.379	0.854
ENSG00000266993.1	RP4-657D16.3	Genic	6.7	-0.48	0.322	0.854
ENSG00000268307.1	CTD-2619J13.13	Genic	1.9	-0.48	0.39	0.854
ENSG00000270190.1	RP11-803D5.4	Intergenic	1.58	-0.48	0.398	0.854
ENSG00000273125.1	RP11-115H18.1	Intergenic	0.88	-0.48	0.349	0.854
ENSG00000186615.6	KTN1-AS1	Genic	152.89	-0.47	0.00234	0.0405
ENSG00000203721.1	LINC00862	Intergenic	35.76	-0.47	0.102	0.507
ENSG00000253802.1	CTA-392C11.1	Intergenic	27.58	-0.47	0.165	0.656
ENSG00000260879.1	RP11-483I13.5	Genic	19.27	-0.47	0.17	0.665
ENSG00000231177.4	LINC00852	Genic	17.89	-0.47	0.188	0.689
ENSG00000233220.3	LINC00167	Genic	14.77	-0.47	0.197	0.708
ENSG00000236519.1	AL773604.8	Genic	19.47	-0.47	0.225	0.758
ENSG00000258017.1	RP11-386G11.10	Genic	14.02	-0.47	0.3	0.834
ENSG00000234817.2	RP3-400B16.1	Genic	7.88	-0.47	0.308	0.842
ENSG00000242539.2	AC007620.3	Genic	8.27	-0.47	0.308	0.842
ENSG00000269296.1	AC005614.3	Genic	9.15	-0.47	0.313	0.845
ENSG00000229587.2	RP11-197P3.5	Genic	3.31	-0.47	0.412	0.854
ENSG00000230928.1	RP11-34A14.3	Genic	5.81	-0.47	0.357	0.854
ENSG00000235261.1	NICN1-AS1	Genic	2.42	-0.47	0.411	0.854
ENSG00000249867.1	RP11-115J23.1	Intergenic	7.59	-0.47	0.34	0.854
ENSG00000254665.1	RP11-152H18.3	Genic	8.68	-0.47	0.343	0.854
ENSG00000261407.1	RP11-326A19.3	Genic	4.69	-0.47	0.371	0.854
ENSG00000271933.1	RP11-338I21.1	Genic	6.69	-0.47	0.332	0.854
ENSG00000272416.1	CTD-2081C10.7	Genic	1.13	-0.47	0.401	0.854
ENSG00000273375.1	RP11-803P9.1	Genic	3.09	-0.47	0.402	0.854
ENSG00000259901.1	RP5-991G20.4	Genic	81.61	-0.46	0.0944	0.485
ENSG00000261061.1	RP11-303E16.2	Genic	273.8	-0.46	0.1	0.501
ENSG00000228109.1	MFI2-AS1	Genic	33.76	-0.46	0.132	0.586
ENSG00000257718.1	RP11-396F22.1	Genic	11.91	-0.46	0.269	0.804
ENSG00000231920.1	NEBL-AS1	Genic	9.65	-0.46	0.278	0.812
ENSG00000260361.1	CTD-2313J17.5	Genic	10.04	-0.46	0.296	0.827
ENSG00000268364.1	SMC5-AS1	Genic	9.25	-0.46	0.296	0.827
ENSG00000261773.1	WI2-89031B12.1	Genic	14.7	-0.46	0.317	0.849
ENSG00000262136.1	CTD-2033A16.3	Genic	8.05	-0.46	0.316	0.849
ENSG00000187904.3	AC097382.5	Genic	1.6	-0.46	0.421	0.854
ENSG00000225555.1	AP000320.6	Genic	2.16	-0.46	0.414	0.854
ENSG00000226862.1	RP11-569A11.1	Genic	1.57	-0.46	0.417	0.854
ENSG00000254854.1	CTD-2523D13.2	Genic	4.95	-0.46	0.376	0.854
ENSG00000263727.1	RP11-806L2.5	Genic	1.14	-0.46	0.409	0.854
ENSG00000266783.1	RP11-715F3.2	Genic	6.5	-0.46	0.335	0.854
ENSG00000272440.1	RP11-379F4.6	Genic	1.6	-0.46	0.421	0.854
ENSG00000272721.1	RP11-778D9.12	Genic	1.95	-0.46	0.42	0.854
ENSG00000248275.1	TRIM52-AS1	Genic	159.69	-0.45	0.00565	0.077
ENSG00000267213.3	AC007773.2	Genic	70.34	-0.45	0.0354	0.268
ENSG00000224635.1	RP4-564F22.5	Intergenic	104.67	-0.45	0.0605	0.373
ENSG00000247498.5	RP11-392P7.6	Genic	70.28	-0.45	0.0713	0.411
ENSG00000267549.1	AC006116.17	Genic	32.51	-0.45	0.111	0.531
ENSG00000257557.1	RP11-84G21.1	Genic	19.53	-0.45	0.194	0.703
ENSG00000269952.1	RP11-324I22.3	Genic	10.78	-0.45	0.281	0.815
ENSG00000240707.2	RP13-137A17.6	Intergenic	0.44	-0.45	0.284	0.816
ENSG00000249306.1	RP11-267A15.1	Intergenic	0.44	-0.45	0.284	0.816
ENSG00000254042.1	CTC-558O2.1	Genic	0.44	-0.45	0.284	0.816
ENSG00000261222.2	CTD-2006K23.1	Genic	0.44	-0.45	0.284	0.816
ENSG00000262979.1	CTD-2047H16.2	Genic	0.44	-0.45	0.284	0.816
ENSG00000269998.1	RP11-272L13.3	Intergenic	0.44	-0.45	0.284	0.816
ENSG00000260643.1	RP11-303E16.8	Genic	13.84	-0.45	0.306	0.84
ENSG00000237248.3	LINC00987	Intergenic	1.14	-0.45	0.417	0.854
ENSG00000244332.1	RP11-119K6.6	Genic	1.31	-0.45	0.408	0.854
ENSG00000253917.3	AC226119.5	Intergenic	1.29	-0.45	0.405	0.854
ENSG00000256943.1	RP13-895J2.2	Genic	3.84	-0.45	0.397	0.854
ENSG00000258682.1	CTD-2002H8.2	Genic	3.86	-0.45	0.405	0.854
ENSG00000273032.1	DGCR9	Intergenic	4.92	-0.45	0.384	0.854
ENSG00000227619.1	RP11-492E3.2	Intergenic	379.61	-0.44	0.0148	0.15
ENSG00000254473.1	RP11-522I20.3	Genic	59.07	-0.44	0.106	0.517
ENSG00000224559.2	LINC01087	Intergenic	0.44	-0.44	0.286	0.816
ENSG00000224621.1	RP11-276H7.3	Genic	0.43	-0.44	0.287	0.816
ENSG00000227136.2	LINC00595	Intergenic	0.43	-0.44	0.287	0.816
ENSG00000228420.1	RP4-735C1.6	Intergenic	0.43	-0.44	0.287	0.816
ENSG00000229915.1	AC016999.2	Genic	0.43	-0.44	0.287	0.816
ENSG00000230838.1	AC093850.2	Intergenic	0.43	-0.44	0.287	0.816
ENSG00000230971.1	AC005703.3	Genic	0.43	-0.44	0.287	0.816
ENSG00000231242.1	RP11-87H9.3	Intergenic	0.43	-0.44	0.287	0.816
ENSG00000233178.3	RP11-88I18.2	Genic	0.43	-0.44	0.287	0.816
ENSG00000233728.1	RP11-109P14.9	Genic	0.44	-0.44	0.286	0.816
ENSG00000234807.4	RP4-794H19.2	Genic	0.43	-0.44	0.287	0.816
ENSG00000236094.1	LINC00545	Intergenic	0.44	-0.44	0.286	0.816
ENSG00000237998.3	RP11-432J9.5	Genic	0.43	-0.44	0.287	0.816
ENSG00000244393.3	RP11-592B15.3	Genic	0.44	-0.44	0.286	0.816
ENSG00000249713.1	CTD-2236F14.1	Genic	0.43	-0.44	0.287	0.816
ENSG00000249937.1	RP11-454P21.1	Intergenic	0.43	-0.44	0.287	0.816
ENSG00000257553.1	RP11-603J24.17	Genic	0.43	-0.44	0.287	0.816
ENSG00000259871.1	CTA-363E6.1	Genic	0.44	-0.44	0.286	0.816
ENSG00000259884.1	RP11-1100L3.8	Genic	0.43	-0.44	0.287	0.816
ENSG00000260902.1	RP11-95M5.1	Intergenic	0.43	-0.44	0.287	0.816
ENSG00000261546.1	CTD-2555A7.3	Genic	0.44	-0.44	0.286	0.816
ENSG00000261771.1	DYX1C1-CCPG1	Genic	0.44	-0.44	0.286	0.816
ENSG00000262171.1	CTA-972D3.2	Genic	0.44	-0.44	0.285	0.816
ENSG00000262211.1	CTD-2031P19.5	Genic	0.44	-0.44	0.286	0.816
ENSG00000264954.1	RP11-214C8.2	Genic	0.44	-0.44	0.286	0.816
ENSG00000268836.1	LA16c-OS12.2	Genic	0.44	-0.44	0.285	0.816
ENSG00000269400.1	CTD-2529P6.4	Genic	0.44	-0.44	0.285	0.816
ENSG00000270072.1	RP11-750H9.7	Genic	0.43	-0.44	0.287	0.816
ENSG00000270462.1	RP11-342K6.3	Genic	0.44	-0.44	0.285	0.816
ENSG00000271401.1	RP11-171I2.3	Genic	0.43	-0.44	0.287	0.816
ENSG00000273306.1	RP11-527J8.1	Genic	11.99	-0.44	0.283	0.816
ENSG00000273348.1	RP11-535A5.1	Intergenic	0.43	-0.44	0.287	0.816
ENSG00000203886.4	CYP17A1-AS1	Genic	2.25	-0.44	0.448	0.854
ENSG00000224843.2	LINC00240	Intergenic	7.2	-0.44	0.363	0.854
ENSG00000226800.5	CACTIN-AS1	Genic	0.85	-0.44	0.375	0.854
ENSG00000229807.5	XIST	Intergenic	2.27	-0.44	0.439	0.854
ENSG00000230084.1	RP4-613B23.1	Genic	3.1	-0.44	0.438	0.854
ENSG00000230731.2	RP11-478K15.6	Intergenic	0.71	-0.44	0.396	0.854
ENSG00000234772.1	LINC00412	Intergenic	0.86	-0.44	0.371	0.854
ENSG00000235293.1	AC114814.3	Intergenic	1.16	-0.44	0.426	0.854
ENSG00000258384.1	AC068831.6	Genic	1.57	-0.44	0.44	0.854
ENSG00000261582.1	RP4-614O4.11	Genic	2.04	-0.44	0.44	0.854
ENSG00000266538.1	RP11-385D13.3	Genic	2.74	-0.44	0.436	0.854
ENSG00000272973.1	KB-1125A3.11	Genic	3.4	-0.44	0.422	0.854
ENSG00000273073.1	RP11-109E12.1	Genic	2.27	-0.44	0.439	0.854
ENSG00000273261.1	RP11-531F16.4	Genic	2	-0.44	0.442	0.854
ENSG00000223478.1	RP11-545E17.3	Genic	219.17	-0.43	0.00518	0.072
ENSG00000269486.1	CTC-360G5.9	Genic	446.64	-0.43	0.0241	0.209
ENSG00000237310.1	GS1-124K5.4	Intergenic	107.72	-0.43	0.0578	0.363
ENSG00000261051.1	RP11-274H2.5	Genic	78.66	-0.43	0.07	0.406
ENSG00000246560.2	RP11-10L12.4	Genic	19.47	-0.43	0.205	0.725
ENSG00000273419.1	RP4-751H13.7	Genic	13.35	-0.43	0.271	0.804
ENSG00000214146.2	RP11-699L21.1	Intergenic	9.47	-0.43	0.376	0.854
ENSG00000225891.1	RP3-476K8.3	Genic	1.14	-0.43	0.431	0.854
ENSG00000227260.1	AC116035.1	Intergenic	0.87	-0.43	0.384	0.854
ENSG00000231196.3	RP11-495P10.8	Genic	4.49	-0.43	0.425	0.854
ENSG00000231483.1	RP11-336A10.5	Intergenic	0.72	-0.43	0.407	0.854
ENSG00000249790.2	RP11-20D14.6	Intergenic	7.59	-0.43	0.386	0.854
ENSG00000254207.1	RP11-43A14.1	Genic	3.84	-0.43	0.428	0.854
ENSG00000254607.2	RP11-115C10.1	Genic	1.85	-0.43	0.451	0.854
ENSG00000258689.1	RP6-65G23.1	Intergenic	0.87	-0.43	0.383	0.854
ENSG00000258857.1	RP11-247L20.3	Genic	1.13	-0.43	0.433	0.854
ENSG00000259462.1	RP11-752G15.3	Genic	5.03	-0.43	0.413	0.854
ENSG00000261600.1	RP11-575H3.1	Intergenic	5.45	-0.43	0.408	0.854
ENSG00000267073.1	AC005256.1	Genic	0.86	-0.43	0.387	0.854
ENSG00000267504.1	RP11-845C23.2	Genic	2.73	-0.43	0.453	0.854
ENSG00000273485.1	RP11-225H22.7	Genic	8.86	-0.43	0.356	0.854
ENSG00000234608.3	MAPKAPK5-AS1	Genic	560.6	-0.42	0.000124	0.0039
ENSG00000212694.4	AC084018.1	Genic	292.72	-0.42	0.00339	0.0533
ENSG00000222041.6	LINC00152	Intergenic	1005.23	-0.42	0.00682	0.0881
ENSG00000261005.1	CTB-58E17.1	Genic	75.98	-0.42	0.0663	0.393
ENSG00000272365.1	RP11-389C8.3	Intergenic	23.37	-0.42	0.194	0.703
ENSG00000269044.1	CTC-429P9.3	Genic	36.54	-0.42	0.2	0.713
ENSG00000204588.5	AC013268.5	Intergenic	23.13	-0.42	0.217	0.745
ENSG00000264235.1	RP13-270P17.1	Genic	11.4	-0.42	0.301	0.834
ENSG00000226913.1	BSN-AS2	Genic	9.76	-0.42	0.326	0.854
ENSG00000231054.1	AC009236.2	Intergenic	1.14	-0.42	0.442	0.854
ENSG00000231473.2	LINC00441	Genic	2.95	-0.42	0.456	0.854
ENSG00000234676.1	RP11-337A23.3	Genic	2.29	-0.42	0.469	0.854
ENSG00000235704.1	AC023490.2	Genic	0.88	-0.42	0.395	0.854
ENSG00000236345.1	RP11-59D5__B.2	Genic	7.9	-0.42	0.366	0.854
ENSG00000249846.2	RP11-77P16.4	Intergenic	1.83	-0.42	0.46	0.854
ENSG00000254929.2	RP11-144G6.12	Genic	0.87	-0.42	0.4	0.854
ENSG00000257931.2	CTD-2311B13.7	Intergenic	2.29	-0.42	0.466	0.854
ENSG00000259968.2	RP11-428C6.2	Intergenic	1.15	-0.42	0.441	0.854
ENSG00000267183.1	AC010525.6	Genic	4.11	-0.42	0.429	0.854
ENSG00000272360.1	RP11-359I18.5	Genic	7.96	-0.42	0.366	0.854
ENSG00000186594.8	MIR22HG	Genic	1443.05	-0.41	0.00111	0.023
ENSG00000257742.1	RP11-350F4.2	Genic	356.09	-0.41	0.00166	0.0312
ENSG00000231770.1	TMEM44-AS1	Genic	77.28	-0.41	0.0475	0.325
ENSG00000268061.1	NAPA-AS1	Genic	72.86	-0.41	0.0702	0.407
ENSG00000256092.2	hsa-mir-8072	Genic	92.12	-0.41	0.0765	0.429
ENSG00000259248.1	USP3-AS1	Genic	31.3	-0.41	0.166	0.657
ENSG00000272473.1	AC006273.4	Intergenic	25.39	-0.41	0.244	0.783
ENSG00000272003.1	RP11-23P13.7	Genic	17.58	-0.41	0.245	0.784
ENSG00000230896.1	RP11-767N6.7	Genic	16.64	-0.41	0.247	0.788
ENSG00000261705.1	RP11-61A14.2	Genic	21.29	-0.41	0.249	0.791
ENSG00000186019.10	AC084219.4	Genic	16.19	-0.41	0.252	0.795
ENSG00000244055.1	AC007566.10	Genic	17	-0.41	0.281	0.816
ENSG00000229388.1	RP11-442N24__B.1	Genic	12.56	-0.41	0.318	0.851
ENSG00000243155.1	RP11-46A10.5	Genic	13.58	-0.41	0.384	0.854
ENSG00000253327.2	RAD21-AS1	Genic	4.13	-0.41	0.442	0.854
ENSG00000255318.1	RP11-655M14.13	Genic	1.87	-0.41	0.478	0.854
ENSG00000256006.1	AC084117.3	Genic	5.03	-0.41	0.443	0.854
ENSG00000260296.1	RP11-395I6.3	Intergenic	8.88	-0.41	0.382	0.854
ENSG00000267197.1	CTC-429L19.3	Genic	6.42	-0.41	0.402	0.854
ENSG00000267607.1	CTD-2369P2.8	Genic	3.45	-0.41	0.464	0.854
ENSG00000269946.1	RP11-2B6.3	Intergenic	0.86	-0.41	0.401	0.854
ENSG00000270823.1	hsa-mir-335	Genic	1.16	-0.41	0.452	0.854
ENSG00000271141.1	RP11-171I2.4	Genic	5.9	-0.41	0.423	0.854
ENSG00000271715.1	CTD-2256P15.5	Genic	2.31	-0.41	0.469	0.854
ENSG00000272071.1	RP11-332J15.4	Intergenic	3.66	-0.41	0.454	0.854
ENSG00000273319.1	RP11-138A9.2	Intergenic	1.16	-0.41	0.45	0.854
ENSG00000273450.1	RP11-76P2.4	Genic	0.86	-0.41	0.401	0.854
ENSG00000273483.1	RP4-671G15.2	Genic	2.96	-0.41	0.473	0.854
ENSG00000233396.3	RP11-458D21.1	Genic	67.1	-0.4	0.0574	0.362
ENSG00000244968.2	LIFR-AS1	Genic	36.54	-0.4	0.136	0.594
ENSG00000178107.2	RP11-998D10.4	Genic	49.13	-0.4	0.168	0.661
ENSG00000228395.1	RP11-216B9.6	Genic	12.36	-0.4	0.306	0.841
ENSG00000232692.1	AP001596.6	Genic	3.01	-0.4	0.479	0.854
ENSG00000233875.1	RP11-61L14.6	Genic	0.71	-0.4	0.424	0.854
ENSG00000235121.1	RP11-90L20.2	Genic	0.71	-0.4	0.423	0.854
ENSG00000236528.1	RP1-125I3.2	Genic	6.98	-0.4	0.427	0.854
ENSG00000243243.1	AC073130.3	Genic	2.93	-0.4	0.479	0.854
ENSG00000247324.2	RP11-510M2.2	Genic	10.42	-0.4	0.367	0.854
ENSG00000248846.2	CTD-2016O11.1	Intergenic	1.12	-0.4	0.453	0.854
ENSG00000255438.2	CTD-2653D5.1	Genic	9.49	-0.4	0.433	0.854
ENSG00000258082.1	RP11-443B7.3	Intergenic	9.4	-0.4	0.345	0.854
ENSG00000260963.1	RP11-297L17.2	Intergenic	4.98	-0.4	0.456	0.854
ENSG00000263011.1	RP11-473M20.11	Genic	0.7	-0.4	0.427	0.854
ENSG00000263916.1	RP11-110H1.4	Genic	2.55	-0.4	0.484	0.854
ENSG00000265474.1	AC010761.9	Genic	0.7	-0.4	0.427	0.854
ENSG00000267707.1	RP11-95O2.5	Genic	0.71	-0.4	0.426	0.854
ENSG00000268166.1	CTC-471F3.6	Genic	11.6	-0.4	0.349	0.854
ENSG00000272023.1	CTC-350I8.1	Genic	2.48	-0.4	0.481	0.854
ENSG00000272425.1	RP11-363E6.4	Genic	3.02	-0.4	0.471	0.854
ENSG00000259623.1	RP11-156E6.1	Genic	1133.98	-0.4	NaN	NaN
ENSG00000236618.2	PITPNA-AS1	Genic	400.93	-0.39	0.00211	0.0376
ENSG00000226688.2	ENTPD1-AS1	Genic	229.68	-0.39	0.00296	0.0482
ENSG00000236144.2	AD000090.2	Genic	1230.6	-0.39	0.003	0.0486
ENSG00000237943.2	PRKCQ-AS1	Genic	330.13	-0.39	0.0121	0.131
ENSG00000263272.1	CTC-524C5.2	Genic	167.18	-0.39	0.0179	0.171
ENSG00000235453.3	TOPORS-AS1	Genic	115.39	-0.39	0.0187	0.177
ENSG00000206417.4	H1FX-AS1	Genic	33.81	-0.39	0.175	0.674
ENSG00000259802.1	CTD-2256P15.2	Genic	67.82	-0.39	0.184	0.685
ENSG00000272661.1	RP4-548D19.3	Genic	25.47	-0.39	0.235	0.773
ENSG00000246889.2	AP000487.5	Genic	24.75	-0.39	0.245	0.784
ENSG00000247317.3	RP11-273G15.2	Genic	21.23	-0.39	0.29	0.819
ENSG00000183242.7	WT1-AS	Genic	18.61	-0.39	0.298	0.829
ENSG00000224959.1	AC017002.2	Intergenic	14.02	-0.39	0.306	0.841
ENSG00000178412.4	RP11-567M16.3	Genic	1.12	-0.39	0.467	0.854
ENSG00000205181.5	LINC00654	Intergenic	7.79	-0.39	0.387	0.854
ENSG00000224294.1	RP3-326I13.1	Intergenic	3.68	-0.39	0.475	0.854
ENSG00000228323.2	AC008753.6	Genic	0.72	-0.39	0.435	0.854
ENSG00000228606.1	RP11-574F21.2	Genic	4.82	-0.39	0.463	0.854
ENSG00000230506.1	RP11-416N4.4	Intergenic	0.72	-0.39	0.438	0.854
ENSG00000231609.1	AC009501.4	Genic	1.41	-0.39	0.493	0.854
ENSG00000234705.1	HMGA1P4	Intergenic	3.43	-0.39	0.488	0.854
ENSG00000235999.1	RP11-403I13.8	Intergenic	2.58	-0.39	0.495	0.854
ENSG00000254532.1	RP11-624D11.2	Intergenic	0.72	-0.39	0.437	0.854
ENSG00000258603.1	RP3-414A15.10	Genic	0.72	-0.39	0.437	0.854
ENSG00000258789.1	RP11-507K2.3	Genic	3	-0.39	0.492	0.854
ENSG00000260118.1	RP6-201G10.2	Intergenic	0.72	-0.39	0.437	0.854
ENSG00000260213.1	RP11-303E16.3	Genic	1.12	-0.39	0.466	0.854
ENSG00000260886.1	RP11-432I5.1	Genic	2.64	-0.39	0.491	0.854
ENSG00000260979.1	RP11-77H9.8	Genic	1.14	-0.39	0.469	0.854
ENSG00000262668.1	AJ003147.9	Genic	2.53	-0.39	0.499	0.854
ENSG00000262769.1	RP11-1113L8.1	Genic	2.54	-0.39	0.491	0.854
ENSG00000270810.1	RP11-274B21.8	Genic	3.7	-0.39	0.481	0.854
ENSG00000271868.1	RP11-1293J14.1	Genic	2.53	-0.39	0.496	0.854
ENSG00000273399.1	RP11-408A13.3	Intergenic	2.56	-0.39	0.491	0.854
ENSG00000272093.1	CTC-365E16.1	Genic	185.48	-0.38	0.0428	0.304
ENSG00000272405.1	RP11-284F21.10	Genic	147.6	-0.38	0.0444	0.311
ENSG00000260260.1	RP11-304L19.5	Genic	880.87	-0.38	0.0578	0.363
ENSG00000272121.1	RP4-555D20.4	Intergenic	72.87	-0.38	0.0655	0.391
ENSG00000245522.2	RP11-540A21.2	Genic	80.85	-0.38	0.072	0.414
ENSG00000237686.2	RP5-1120P11.1	Genic	32.76	-0.38	0.188	0.688
ENSG00000270028.1	RP11-380L11.4	Genic	15.18	-0.38	0.314	0.845
ENSG00000224137.1	AC079767.4	Intergenic	0.73	-0.38	0.45	0.854
ENSG00000224764.1	RP11-54O15.3	Genic	1.41	-0.38	0.505	0.854
ENSG00000226659.1	RP11-137H2.4	Genic	9.89	-0.38	0.384	0.854
ENSG00000228741.2	RP11-309I15.1	Genic	0.73	-0.38	0.452	0.854
ENSG00000230368.2	FAM41C	Intergenic	0.73	-0.38	0.45	0.854
ENSG00000230922.1	RP4-753M9.1	Genic	3.25	-0.38	0.485	0.854
ENSG00000230955.1	RP11-109P14.10	Genic	1.14	-0.38	0.476	0.854
ENSG00000231534.1	FBXO36-IT1	Genic	0.73	-0.38	0.45	0.854
ENSG00000233967.2	RP11-250B2.3	Intergenic	5.56	-0.38	0.445	0.854
ENSG00000235843.1	RP13-16H11.5	Genic	1.42	-0.38	0.502	0.854
ENSG00000239335.4	RP11-745O10.2	Genic	7.82	-0.38	0.419	0.854
ENSG00000253395.1	KB-1460A1.1	Intergenic	2.56	-0.38	0.503	0.854
ENSG00000254560.1	RP11-1L12.3	Genic	1.14	-0.38	0.475	0.854
ENSG00000257534.1	RP11-834C11.10	Genic	3.24	-0.38	0.496	0.854
ENSG00000258957.1	RP11-363J20.1	Genic	2.77	-0.38	0.513	0.854
ENSG00000259422.1	RP11-593F23.1	Genic	0.73	-0.38	0.452	0.854
ENSG00000259635.1	AC100830.3	Genic	4.86	-0.38	0.466	0.854
ENSG00000259768.3	RP5-991G20.1	Genic	4.42	-0.38	0.469	0.854
ENSG00000261251.1	RP3-388M5.9	Genic	10.8	-0.38	0.373	0.854
ENSG00000263293.1	RP11-290H9.4	Genic	0.73	-0.38	0.452	0.854
ENSG00000269560.1	CTD-2192J16.21	Genic	2.32	-0.38	0.503	0.854
ENSG00000269962.1	RP13-238F13.5	Genic	3.32	-0.38	0.511	0.854
ENSG00000272146.1	RP11-755B10.4	Genic	11.92	-0.38	0.343	0.854
ENSG00000272949.1	RP11-514P8.8	Genic	0.73	-0.38	0.452	0.854
ENSG00000249859.3	PVT1	Genic	1216.9	-0.37	0.0274	0.228
ENSG00000253669.3	KB-1732A1.1	Intergenic	274.19	-0.37	0.0291	0.235
ENSG00000229043.2	AC091729.9	Genic	145.18	-0.37	0.0454	0.316
ENSG00000257815.1	RP11-611E13.2	Genic	83.53	-0.37	0.0547	0.352
ENSG00000261526.1	CTB-31O20.2	Genic	79.49	-0.37	0.0602	0.372
ENSG00000239569.2	KMT2E-AS1	Genic	57.15	-0.37	0.0787	0.437
ENSG00000260924.2	AC004463.6	Genic	75.94	-0.37	0.0787	0.437
ENSG00000234028.3	AC062029.1	Genic	62.07	-0.37	0.132	0.587
ENSG00000234129.3	RP11-120D5.1	Genic	31.77	-0.37	0.189	0.692
ENSG00000214770.2	RP11-544I20.2	Genic	27.53	-0.37	0.236	0.774
ENSG00000237976.1	RP11-126K1.6	Genic	17.04	-0.37	0.303	0.838
ENSG00000242687.2	AC004893.11	Genic	35.33	-0.37	0.304	0.839
ENSG00000237813.3	AC002066.1	Genic	15.7	-0.37	0.306	0.84
ENSG00000203739.3	RP11-296O14.3	Intergenic	11.78	-0.37	0.363	0.854
ENSG00000225285.1	RP4-758J18.10	Genic	1.42	-0.37	0.515	0.854
ENSG00000236548.1	RP11-510H23.1	Genic	12.25	-0.37	0.337	0.854
ENSG00000248774.1	RP11-798M19.3	Genic	1.16	-0.37	0.491	0.854
ENSG00000259548.1	RP11-38G5.2	Genic	2.58	-0.37	0.522	0.854
ENSG00000259867.1	RP11-525K10.3	Genic	3.29	-0.37	0.504	0.854
ENSG00000261416.1	RP11-455F5.5	Genic	1.43	-0.37	0.512	0.854
ENSG00000267024.1	CTD-2588C8.8	Genic	2.53	-0.37	0.52	0.854
ENSG00000272037.1	KB-431C1.5	Genic	1.17	-0.37	0.497	0.854
ENSG00000272076.1	RP11-11C20.3	Genic	2.52	-0.37	0.519	0.854
ENSG00000272368.1	RP4-605O3.4	Genic	15.38	-0.37	0.357	0.854
ENSG00000272711.1	RP11-259N19.1	Genic	7.88	-0.37	0.42	0.854
ENSG00000272983.1	RP11-508N22.12	Intergenic	6.66	-0.37	0.453	0.854
ENSG00000261188.1	CTA-445C9.14	Genic	128.68	-0.36	0.0536	0.348
ENSG00000241990.1	RP6-109B7.3	Genic	231.43	-0.36	0.057	0.361
ENSG00000269973.1	RP11-95D17.1	Genic	277.64	-0.36	0.0618	0.378
ENSG00000177406.4	RP11-218M22.1	Genic	146.73	-0.36	0.074	0.42
ENSG00000259673.1	IQCH-AS1	Genic	175.62	-0.36	0.0955	0.487
ENSG00000270101.1	RP11-24B19.3	Genic	59.59	-0.36	0.108	0.522
ENSG00000260766.1	RP11-226L15.5	Genic	46.77	-0.36	0.126	0.571
ENSG00000231889.3	TRAF3IP2-AS1	Genic	51.91	-0.36	0.132	0.586
ENSG00000272288.1	RP11-140K17.3	Genic	48.64	-0.36	0.133	0.59
ENSG00000260081.1	RP11-66N11.8	Genic	37.08	-0.36	0.172	0.671
ENSG00000260604.1	RP1-140K8.5	Intergenic	36.06	-0.36	0.184	0.683
ENSG00000203441.2	LINC00449	Genic	3.28	-0.36	0.51	0.854
ENSG00000214353.3	VAC14-AS1	Genic	8.12	-0.36	0.434	0.854
ENSG00000226520.1	KIRREL-IT1	Genic	3.44	-0.36	0.523	0.854
ENSG00000226816.2	AC005082.12	Intergenic	3.95	-0.36	0.512	0.854
ENSG00000227456.3	LINC00310	Intergenic	4.89	-0.36	0.507	0.854
ENSG00000231856.1	RP11-327P2.5	Genic	6.98	-0.36	0.464	0.854
ENSG00000231903.1	AC079354.5	Genic	10.86	-0.36	0.414	0.854
ENSG00000233885.3	YEATS2-AS1	Genic	3.26	-0.36	0.522	0.854
ENSG00000244502.2	HDAC11-AS1	Genic	4.43	-0.36	0.492	0.854
ENSG00000259416.2	RP11-158M2.5	Genic	1.43	-0.36	0.524	0.854
ENSG00000261317.1	RP11-566K11.5	Genic	4.45	-0.36	0.506	0.854
ENSG00000266999.1	AC015849.16	Intergenic	3.27	-0.36	0.519	0.854
ENSG00000267454.1	ZNF582-AS1	Genic	8.82	-0.36	0.429	0.854
ENSG00000271335.1	RP11-324I22.4	Genic	18.59	-0.36	0.385	0.854
ENSG00000273145.1	CITF22-92A6.1	Intergenic	15.87	-0.36	0.371	0.854
ENSG00000273488.1	RP11-114I8.4	Genic	8.52	-0.36	0.455	0.854
ENSG00000247240.3	UBL7-AS1	Genic	60.37	-0.35	0.165	0.656
ENSG00000228065.6	RP11-222A11.1	Intergenic	57.64	-0.35	0.166	0.659
ENSG00000231125.2	AF129075.5	Genic	18.99	-0.35	0.295	0.826
ENSG00000260060.1	RP11-388M20.1	Genic	26.58	-0.35	0.304	0.839
ENSG00000273275.1	RP11-474G23.2	Genic	23.59	-0.35	0.315	0.846
ENSG00000204666.3	CTD-2126E3.1	Genic	2.86	-0.35	0.536	0.854
ENSG00000224177.2	LINC00570	Intergenic	0.71	-0.35	0.463	0.854
ENSG00000233791.1	RP11-134P9.1	Genic	2.11	-0.35	0.541	0.854
ENSG00000260366.1	CTD-2639E6.4	Genic	2.14	-0.35	0.546	0.854
ENSG00000260929.1	RP11-327F22.1	Genic	0.7	-0.35	0.467	0.854
ENSG00000263873.1	RP11-334E6.12	Genic	0.45	-0.35	0.357	0.854
ENSG00000266900.1	RP11-173A16.2	Genic	10.92	-0.35	0.413	0.854
ENSG00000270083.1	RP1-257I20.14	Genic	13.09	-0.35	0.426	0.854
ENSG00000270147.1	RP11-646I6.6	Genic	1.14	-0.35	0.506	0.854
ENSG00000272263.1	RP11-767C1.2	Genic	10.87	-0.35	0.436	0.854
ENSG00000272356.1	RP5-1112D6.8	Genic	12.07	-0.35	0.375	0.854
ENSG00000272444.1	RP11-1017G21.6	Intergenic	4.02	-0.35	0.518	0.854
ENSG00000272954.1	KB-1440D3.13	Genic	2.83	-0.35	0.535	0.854
ENSG00000247796.2	CTD-2366F13.1	Genic	125.8	-0.34	0.0331	0.256
ENSG00000272565.1	RP11-485G4.2	Genic	451.39	-0.34	0.0404	0.292
ENSG00000228106.1	RP11-452F19.3	Genic	161.96	-0.34	0.0613	0.376
ENSG00000273297.1	RP11-38M8.1	Intergenic	386.35	-0.34	0.0969	0.491
ENSG00000261589.1	CTC-462L7.1	Genic	84.71	-0.34	0.183	0.683
ENSG00000236778.3	INTS6-AS1	Genic	54.49	-0.34	0.209	0.732
ENSG00000260018.1	RP11-505K9.1	Genic	32.88	-0.34	0.232	0.768
ENSG00000269974.1	RP11-932O9.10	Genic	30.81	-0.34	0.234	0.772
ENSG00000225032.1	RP11-228B15.4	Genic	45.26	-0.34	0.307	0.842
ENSG00000225964.1	AC017076.5	Genic	0.71	-0.34	0.481	0.854
ENSG00000226026.1	RP11-57H12.3	Genic	5.05	-0.34	0.53	0.854
ENSG00000226088.1	RP11-180O5.2	Genic	0.7	-0.34	0.476	0.854
ENSG00000227482.1	RP11-18B16.2	Intergenic	1.42	-0.34	0.54	0.854
ENSG00000228950.1	AC023137.2	Genic	4.02	-0.34	0.535	0.854
ENSG00000232940.1	HCG25	Genic	10.81	-0.34	0.456	0.854
ENSG00000236914.3	RP11-1008C21.2	Intergenic	8.18	-0.34	0.465	0.854
ENSG00000237481.1	RP4-803J11.2	Genic	1.01	-0.34	0.541	0.854
ENSG00000238035.4	AC138035.2	Intergenic	1.01	-0.34	0.541	0.854
ENSG00000240710.1	RP11-430C7.4	Genic	0.43	-0.34	0.363	0.854
ENSG00000243083.1	LINC00870	Intergenic	5.79	-0.34	0.509	0.854
ENSG00000248227.1	RP11-83C7.1	Intergenic	0.43	-0.34	0.363	0.854
ENSG00000250451.1	HOXC-AS1	Genic	7.16	-0.34	0.497	0.854
ENSG00000250682.1	LINC00491	Intergenic	1	-0.34	0.531	0.854
ENSG00000254606.1	RP11-22P4.2	Intergenic	1.44	-0.34	0.543	0.854
ENSG00000254938.1	RP11-688I9.4	Genic	1.7	-0.34	0.556	0.854
ENSG00000257869.1	CTD-2591A6.2	Intergenic	5.33	-0.34	0.535	0.854
ENSG00000258964.1	RP11-618G20.1	Genic	0.43	-0.34	0.363	0.854
ENSG00000259712.1	CTD-2184D3.5	Genic	0.43	-0.34	0.363	0.854
ENSG00000260008.1	RP11-732A21.2	Genic	0.72	-0.34	0.469	0.854
ENSG00000260509.2	RP11-271M24.2	Genic	0.7	-0.34	0.476	0.854
ENSG00000261760.2	RP11-1223D19.1	Intergenic	1.6	-0.34	0.534	0.854
ENSG00000261766.1	RP11-22P6.2	Genic	4.71	-0.34	0.516	0.854
ENSG00000263280.1	LA16c-325D7.2	Intergenic	10.65	-0.34	0.427	0.854
ENSG00000264647.1	RP11-68I3.7	Genic	0.43	-0.34	0.362	0.854
ENSG00000265728.1	RP11-883A18.3	Intergenic	2.17	-0.34	0.552	0.854
ENSG00000267067.1	CTB-75G16.3	Intergenic	5.36	-0.34	0.504	0.854
ENSG00000268231.1	CTD-2560K21.6	Genic	0.43	-0.34	0.363	0.854
ENSG00000269053.1	CTD-2521M24.8	Genic	7.71	-0.34	0.485	0.854
ENSG00000269473.1	CTD-2619J13.19	Genic	13.69	-0.34	0.388	0.854
ENSG00000270681.1	RP11-372K14.2	Genic	19.5	-0.34	0.331	0.854
ENSG00000271011.1	RP11-171I2.5	Genic	5.4	-0.34	0.503	0.854
ENSG00000271781.1	CTD-2589H19.6	Genic	10.45	-0.34	0.445	0.854
ENSG00000271992.1	RP11-42O15.3	Intergenic	13.95	-0.34	0.43	0.854
ENSG00000272911.1	RP11-74E22.6	Genic	2.59	-0.34	0.55	0.854
ENSG00000273151.1	RP11-449P15.2	Genic	2.84	-0.34	0.541	0.854
ENSG00000273365.1	RP11-466F5.10	Intergenic	1.43	-0.34	0.547	0.854
ENSG00000273230.1	RP11-1246C19.1	Genic	281.73	-0.33	0.0245	0.211
ENSG00000273344.1	PAXIP1-AS1	Genic	180.28	-0.33	0.035	0.266
ENSG00000247271.2	ZBED5-AS1	Genic	562.15	-0.33	0.0385	0.283
ENSG00000175701.6	LINC00116	Intergenic	1027.23	-0.33	0.0473	0.324
ENSG00000241316.2	RP11-81N13.1	Genic	208.73	-0.33	0.0475	0.325
ENSG00000224189.2	HOXD-AS1	Genic	44.67	-0.33	0.177	0.675
ENSG00000224596.3	ZMIZ1-AS1	Genic	52.98	-0.33	0.186	0.687
ENSG00000271870.1	RP11-97C16.1	Genic	48.46	-0.33	0.204	0.721
ENSG00000259319.1	RP11-293M10.6	Genic	48.81	-0.33	0.241	0.778
ENSG00000237975.2	FLG-AS1	Genic	42.93	-0.33	0.252	0.795
ENSG00000225518.2	RP11-396C23.2	Intergenic	19.53	-0.33	0.31	0.844
ENSG00000145063.10	AC062028.1	Genic	0.29	-0.33	0.375	0.854
ENSG00000182376.2	RP5-1142A6.8	Genic	0.29	-0.33	0.378	0.854
ENSG00000196273.3	LINC00523	Intergenic	0.29	-0.33	0.377	0.854
ENSG00000205037.2	RP11-863P13.4	Intergenic	0.29	-0.33	0.377	0.854
ENSG00000205266.5	AL353997.3	Intergenic	0.29	-0.33	0.377	0.854
ENSG00000215869.3	RP11-364B6.1	Intergenic	0.29	-0.33	0.377	0.854
ENSG00000223552.1	RP11-24F11.2	Genic	0.29	-0.33	0.378	0.854
ENSG00000223795.2	RP11-473E2.2	Intergenic	0.29	-0.33	0.375	0.854
ENSG00000224875.2	AC083949.1	Genic	0.29	-0.33	0.377	0.854
ENSG00000225218.1	AP001628.6	Intergenic	0.29	-0.33	0.377	0.854
ENSG00000225292.2	RP11-57H14.3	Intergenic	0.29	-0.33	0.377	0.854
ENSG00000225541.1	AC002480.5	Genic	0.29	-0.33	0.377	0.854
ENSG00000225790.1	RP11-2L8.1	Intergenic	0.29	-0.33	0.377	0.854
ENSG00000225794.1	AC073321.4	Intergenic	0.29	-0.33	0.377	0.854
ENSG00000226416.1	MRPL23-AS1	Genic	0.29	-0.33	0.377	0.854
ENSG00000227198.1	C6orf47-AS1	Genic	0.29	-0.33	0.375	0.854
ENSG00000227244.2	LINC00845	Intergenic	0.29	-0.33	0.378	0.854
ENSG00000227463.2	RP11-158D2.2	Intergenic	0.29	-0.33	0.375	0.854
ENSG00000227527.2	RP11-223A3.1	Genic	0.29	-0.33	0.377	0.854
ENSG00000227598.1	RP1-167A14.2	Genic	0.29	-0.33	0.378	0.854
ENSG00000228484.1	RP11-106M7.1	Intergenic	0.29	-0.33	0.375	0.854
ENSG00000228536.1	RP11-392O17.1	Intergenic	0.29	-0.33	0.375	0.854
ENSG00000229956.5	ZRANB2-AS2	Genic	1.7	-0.33	0.562	0.854
ENSG00000230023.2	RP11-10N16.2	Intergenic	0.29	-0.33	0.378	0.854
ENSG00000230432.1	AC114803.3	Genic	0.29	-0.33	0.375	0.854
ENSG00000230470.1	GS1-115G20.1	Genic	0.29	-0.33	0.375	0.854
ENSG00000230565.1	ZNF32-AS2	Genic	0.29	-0.33	0.375	0.854
ENSG00000230709.1	AC104024.1	Genic	0.29	-0.33	0.375	0.854
ENSG00000230733.2	AC092171.4	Genic	0.29	-0.33	0.375	0.854
ENSG00000231010.1	RP6-109B7.2	Genic	0.29	-0.33	0.378	0.854
ENSG00000231056.1	RP1-290I10.5	Intergenic	0.29	-0.33	0.377	0.854
ENSG00000231057.3	RP11-122M14.1	Genic	3.55	-0.33	0.554	0.854
ENSG00000232028.1	AC007391.2	Genic	0.72	-0.33	0.487	0.854
ENSG00000232311.1	RP1-249I4.2	Genic	0.29	-0.33	0.378	0.854
ENSG00000232406.2	RP11-234K24.3	Genic	0.73	-0.33	0.483	0.854
ENSG00000232633.3	CTD-2201G3.1	Genic	0.29	-0.33	0.375	0.854
ENSG00000232638.1	RP11-379F12.4	Genic	0.29	-0.33	0.378	0.854
ENSG00000232650.1	RP5-834N19.1	Intergenic	0.29	-0.33	0.377	0.854
ENSG00000233926.1	RP11-154D17.1	Genic	0.29	-0.33	0.377	0.854
ENSG00000234147.1	RP3-460G2.2	Intergenic	0.29	-0.33	0.375	0.854
ENSG00000234859.1	AC003958.2	Genic	0.29	-0.33	0.377	0.854
ENSG00000236206.1	RP11-306I1.2	Intergenic	0.29	-0.33	0.375	0.854
ENSG00000237166.1	AC007163.3	Intergenic	0.72	-0.33	0.496	0.854
ENSG00000237471.1	AC073115.6	Intergenic	0.29	-0.33	0.378	0.854
ENSG00000237529.1	RP11-439K3.3	Genic	0.29	-0.33	0.375	0.854
ENSG00000237646.1	HLCS-IT1	Genic	0.29	-0.33	0.375	0.854
ENSG00000237907.1	RP5-1013A22.2	Genic	0.29	-0.33	0.378	0.854
ENSG00000238160.1	AC116366.5	Genic	1.44	-0.33	0.558	0.854
ENSG00000239445.1	ST3GAL6-AS1	Genic	0.29	-0.33	0.378	0.854
ENSG00000246379.2	RP11-461O7.1	Genic	0.29	-0.33	0.375	0.854
ENSG00000247199.3	RP11-373N22.3	Genic	2.84	-0.33	0.558	0.854
ENSG00000247228.2	RP11-296I10.3	Genic	0.29	-0.33	0.375	0.854
ENSG00000248783.1	RP11-308B16.2	Intergenic	0.29	-0.33	0.375	0.854
ENSG00000248968.1	CTD-2256P15.1	Genic	0.29	-0.33	0.375	0.854
ENSG00000249267.2	LINC00939	Intergenic	0.29	-0.33	0.375	0.854
ENSG00000249971.1	RP11-256P1.1	Genic	0.29	-0.33	0.378	0.854
ENSG00000250436.1	RP11-622A1.2	Genic	0.29	-0.33	0.378	0.854
ENSG00000251023.1	RP11-549J18.1	Genic	12.31	-0.33	0.438	0.854
ENSG00000251497.2	RP11-197N18.7	Genic	0.29	-0.33	0.375	0.854
ENSG00000254452.1	RP11-867G23.4	Genic	0.29	-0.33	0.375	0.854
ENSG00000254671.1	STT3A-AS1	Genic	0.29	-0.33	0.375	0.854
ENSG00000254760.1	CTD-2616J11.3	Genic	0.29	-0.33	0.375	0.854
ENSG00000254942.1	RP5-1160K1.8	Genic	0.29	-0.33	0.377	0.854
ENSG00000255120.1	RP11-770G2.4	Genic	0.29	-0.33	0.375	0.854
ENSG00000255126.1	CTD-2531D15.5	Genic	0.29	-0.33	0.375	0.854
ENSG00000255947.1	RP11-855O10.3	Intergenic	0.29	-0.33	0.377	0.854
ENSG00000256268.1	RP11-221N13.3	Intergenic	0.29	-0.33	0.375	0.854
ENSG00000256271.1	CACNA1C-AS2	Genic	0.29	-0.33	0.377	0.854
ENSG00000256312.1	RP13-977J11.8	Intergenic	2.12	-0.33	0.565	0.854
ENSG00000256603.1	RP11-667M19.2	Genic	1.45	-0.33	0.553	0.854
ENSG00000256813.1	RP11-804A23.4	Genic	0.29	-0.33	0.377	0.854
ENSG00000256923.1	RP11-449P1.1	Intergenic	0.29	-0.33	0.375	0.854
ENSG00000257585.1	LINC00609	Intergenic	0.29	-0.33	0.375	0.854
ENSG00000258620.1	RP11-362L22.1	Genic	0.29	-0.33	0.375	0.854
ENSG00000258657.1	RP11-104E19.1	Genic	1	-0.33	0.545	0.854
ENSG00000259188.1	CTD-2647E9.3	Genic	1.42	-0.33	0.553	0.854
ENSG00000259376.1	RP11-505E24.3	Genic	0.29	-0.33	0.375	0.854
ENSG00000259587.2	RP11-463I20.2	Intergenic	0.29	-0.33	0.377	0.854
ENSG00000259607.1	CTD-2647L4.5	Genic	0.29	-0.33	0.375	0.854
ENSG00000260317.1	RP11-48B3.4	Intergenic	12.38	-0.33	0.418	0.854
ENSG00000260488.1	RP11-166B2.7	Genic	0.29	-0.33	0.375	0.854
ENSG00000260973.1	RP11-105C19.2	Intergenic	0.72	-0.33	0.496	0.854
ENSG00000260996.1	RP13-122B23.8	Genic	3.75	-0.33	0.551	0.854
ENSG00000261218.1	RP11-960L18.1	Genic	0.29	-0.33	0.375	0.854
ENSG00000261447.1	RP11-109D9.4	Genic	0.29	-0.33	0.375	0.854
ENSG00000261467.2	RP11-731K22.1	Intergenic	0.29	-0.33	0.377	0.854
ENSG00000261613.2	RP11-20I23.13	Genic	0.29	-0.33	0.377	0.854
ENSG00000261633.1	RP11-405F3.5	Genic	0.29	-0.33	0.377	0.854
ENSG00000261671.1	RP11-573G6.6	Intergenic	0.29	-0.33	0.377	0.854
ENSG00000261697.1	RP11-178L8.5	Genic	0.99	-0.33	0.54	0.854
ENSG00000261795.1	RP11-90P13.1	Intergenic	0.29	-0.33	0.375	0.854
ENSG00000262332.1	RP11-517A5.7	Genic	0.29	-0.33	0.377	0.854
ENSG00000262869.1	CTD-2545H1.1	Genic	0.29	-0.33	0.377	0.854
ENSG00000263707.1	RP11-597M12.1	Genic	0.72	-0.33	0.496	0.854
ENSG00000263798.1	RP11-6N17.9	Genic	0.29	-0.33	0.375	0.854
ENSG00000263906.1	RP11-680F20.11	Genic	0.29	-0.33	0.378	0.854
ENSG00000264215.1	RP11-283C24.1	Intergenic	0.29	-0.33	0.375	0.854
ENSG00000264451.1	RP11-433M22.2	Intergenic	0.29	-0.33	0.375	0.854
ENSG00000264523.1	RP11-158I9.7	Genic	0.29	-0.33	0.377	0.854
ENSG00000264937.1	AC100830.5	Genic	0.29	-0.33	0.378	0.854
ENSG00000265287.2	RP11-192H23.6	Genic	0.29	-0.33	0.375	0.854
ENSG00000266821.1	RP11-6N17.2	Intergenic	0.29	-0.33	0.375	0.854
ENSG00000267175.1	RP11-879F14.1	Intergenic	0.29	-0.33	0.378	0.854
ENSG00000267246.1	RP11-798G7.7	Intergenic	0.29	-0.33	0.375	0.854
ENSG00000267316.1	RP11-879F14.3	Intergenic	0.29	-0.33	0.375	0.854
ENSG00000267603.1	LINC01028	Genic	0.29	-0.33	0.377	0.854
ENSG00000267668.1	RP11-697E22.2	Genic	0.29	-0.33	0.377	0.854
ENSG00000267714.1	CTD-2540B15.6	Genic	0.29	-0.33	0.375	0.854
ENSG00000268983.1	AC005253.4	Genic	0.29	-0.33	0.375	0.854
ENSG00000269107.1	RP11-15H20.7	Intergenic	0.29	-0.33	0.377	0.854
ENSG00000269427.1	CTC-429P9.1	Genic	0.29	-0.33	0.377	0.854
ENSG00000269792.1	CTB-60E11.9	Genic	0.29	-0.33	0.375	0.854
ENSG00000270040.1	RP11-416A14.1	Genic	0.29	-0.33	0.375	0.854
ENSG00000271755.1	RP1-153G14.4	Genic	0.29	-0.33	0.377	0.854
ENSG00000272050.1	RP13-379O24.3	Genic	0.29	-0.33	0.375	0.854
ENSG00000272094.1	RP4-665J23.4	Intergenic	0.29	-0.33	0.375	0.854
ENSG00000272366.1	RP11-573G6.10	Genic	0.29	-0.33	0.375	0.854
ENSG00000272506.1	RP4-535B20.4	Intergenic	0.29	-0.33	0.375	0.854
ENSG00000272588.1	RP11-440L14.4	Genic	4.28	-0.33	0.567	0.854
ENSG00000272589.1	ZSWIM8-AS1	Genic	0.29	-0.33	0.375	0.854
ENSG00000272700.1	RP11-245C23.3	Genic	1.68	-0.33	0.569	0.854
ENSG00000273030.1	RP11-285F16.1	Intergenic	0.29	-0.33	0.377	0.854
ENSG00000273110.1	RP11-350G8.9	Genic	0.29	-0.33	0.378	0.854
ENSG00000273179.1	RP11-20I20.4	Genic	0.29	-0.33	0.377	0.854
ENSG00000273264.1	RP11-131L23.2	Genic	0.29	-0.33	0.375	0.854
ENSG00000273403.1	RP11-329B9.3	Intergenic	0.29	-0.33	0.375	0.854
ENSG00000273464.1	RP11-313P22.1	Genic	0.29	-0.33	0.375	0.854
ENSG00000271576.1	RP11-486G15.2	Genic	48.46	-0.32	0.199	0.711
ENSG00000184441.4	AP001062.7	Genic	32.65	-0.32	0.235	0.773
ENSG00000261355.1	RP11-698N11.4	Genic	39.78	-0.32	0.25	0.793
ENSG00000272604.1	RP11-251G23.5	Genic	58.85	-0.32	0.252	0.794
ENSG00000229852.2	RP11-398K22.12	Genic	43.1	-0.32	0.265	0.799
ENSG00000226853.2	AC010894.3	Genic	29.82	-0.32	0.282	0.816
ENSG00000271769.1	RP11-216P16.2	Genic	27.95	-0.32	0.294	0.825
ENSG00000214922.5	HLA-F-AS1	Genic	15.88	-0.32	0.365	0.854
ENSG00000223837.2	BRD2-IT1	Genic	0.74	-0.32	0.497	0.854
ENSG00000228137.1	AP001469.7	Genic	1.7	-0.32	0.573	0.854
ENSG00000228317.1	RP11-235C23.5	Genic	1.72	-0.32	0.577	0.854
ENSG00000228393.3	LINC01004	Genic	14.74	-0.32	0.428	0.854
ENSG00000229191.1	RP11-168O16.1	Genic	1.69	-0.32	0.574	0.854
ENSG00000231646.1	AC008174.3	Genic	0.73	-0.32	0.501	0.854
ENSG00000235448.1	RP11-3L8.3	Genic	1	-0.32	0.553	0.854
ENSG00000237980.1	RP11-338C15.3	Intergenic	0.73	-0.32	0.501	0.854
ENSG00000241770.1	RP11-555M1.3	Genic	0.74	-0.32	0.498	0.854
ENSG00000245614.2	DDX11-AS1	Genic	15.85	-0.32	0.399	0.854
ENSG00000248771.1	RP11-294O2.2	Intergenic	9.82	-0.32	0.489	0.854
ENSG00000249502.1	AC006160.5	Genic	8.38	-0.32	0.496	0.854
ENSG00000254153.1	CTA-398F10.2	Intergenic	1.14	-0.32	0.53	0.854
ENSG00000255052.3	FAM66D	Genic	2.16	-0.32	0.578	0.854
ENSG00000255966.1	RP5-940J5.3	Genic	7.9	-0.32	0.512	0.854
ENSG00000257272.1	RP11-317N8.3	Genic	1.47	-0.32	0.572	0.854
ENSG00000258525.1	RP11-829H16.3	Genic	10.03	-0.32	0.484	0.854
ENSG00000262312.1	LA16c-390H2.4	Genic	0.99	-0.32	0.549	0.854
ENSG00000262558.1	RP11-1260E13.3	Genic	8.91	-0.32	0.473	0.854
ENSG00000265500.1	SENP3-EIF4A1	Genic	22.85	-0.32	0.372	0.854
ENSG00000267201.1	AC005624.2	Genic	9.4	-0.32	0.464	0.854
ENSG00000269318.1	AC007292.3	Genic	12.6	-0.32	0.429	0.854
ENSG00000272792.1	RP11-141C7.4	Intergenic	4.96	-0.32	0.527	0.854
ENSG00000272892.1	RP11-57G10.8	Intergenic	22.16	-0.32	0.33	0.854
ENSG00000272904.1	RP11-392E22.11	Genic	4.29	-0.32	0.537	0.854
ENSG00000273097.1	RP11-219C20.3	Genic	1.69	-0.32	0.58	0.854
ENSG00000273353.1	CTA-268H5.12	Genic	4.97	-0.32	0.54	0.854
ENSG00000247092.2	SNHG10	Genic	465.06	-0.31	0.0862	0.459
ENSG00000249550.2	RP11-438N16.1	Intergenic	1052.95	-0.31	0.0893	0.469
ENSG00000247572.3	CKMT2-AS1	Genic	145.71	-0.31	0.0978	0.494
ENSG00000153363.8	LINC00467	Intergenic	193.45	-0.31	0.116	0.546
ENSG00000260804.2	RP11-566E18.3	Intergenic	293.27	-0.31	0.202	0.718
ENSG00000248932.1	RP11-319G6.1	Genic	49.34	-0.31	0.217	0.745
ENSG00000259959.1	RP11-121C2.2	Genic	66.49	-0.31	0.218	0.747
ENSG00000240541.2	TM4SF1-AS1	Genic	48.81	-0.31	0.224	0.757
ENSG00000228043.1	AC097721.2	Genic	16.42	-0.31	0.385	0.854
ENSG00000237594.2	AP000251.3	Genic	14.34	-0.31	0.498	0.854
ENSG00000242553.1	AP001432.14	Genic	6.34	-0.31	0.529	0.854
ENSG00000244161.1	FLNB-AS1	Genic	19.92	-0.31	0.364	0.854
ENSG00000250061.1	RP11-541P9.3	Genic	1.01	-0.31	0.564	0.854
ENSG00000256433.1	RP1-102E24.8	Genic	33.24	-0.31	0.386	0.854
ENSG00000258122.1	RP11-61A14.1	Genic	3.58	-0.31	0.569	0.854
ENSG00000259291.1	RP11-617F23.1	Genic	11.31	-0.31	0.46	0.854
ENSG00000259424.1	RP11-35O15.1	Genic	6.55	-0.31	0.554	0.854
ENSG00000261783.1	RP11-252K23.2	Genic	6.35	-0.31	0.529	0.854
ENSG00000263345.1	RP1-59D14.5	Genic	4.98	-0.31	0.55	0.854
ENSG00000263603.1	CTD-2349P21.5	Intergenic	6.36	-0.31	0.518	0.854
ENSG00000272379.1	RP1-257A7.5	Genic	5.71	-0.31	0.538	0.854
ENSG00000273448.1	RP11-166O4.6	Intergenic	20.84	-0.31	0.337	0.854
ENSG00000227627.1	RP1-101K10.6	Genic	2.43	-0.31	0.582	0.856
ENSG00000259793.1	RP11-400N9.1	Genic	3.1	-0.31	0.585	0.858
ENSG00000272969.1	RP11-528I4.2	Genic	3.12	-0.31	0.586	0.858
ENSG00000260871.1	CTD-2373J6.1	Genic	2.89	-0.31	0.588	0.86
ENSG00000244491.1	RP3-508I15.18	Genic	2.18	-0.31	0.592	0.861
ENSG00000272940.1	CTA-384D8.33	Genic	2.4	-0.31	0.59	0.861
ENSG00000225791.2	TRAM2-AS1	Genic	123.56	-0.3	0.0904	0.473
ENSG00000246089.3	RP11-115C21.2	Genic	123.42	-0.3	0.106	0.517
ENSG00000237857.2	RP11-435O5.2	Intergenic	94.65	-0.3	0.111	0.532
ENSG00000264885.1	RP11-815I9.4	Genic	67.9	-0.3	0.155	0.635
ENSG00000225880.4	LINC00115	Intergenic	38.31	-0.3	0.265	0.799
ENSG00000228315.7	GUSBP11	Genic	31.74	-0.3	0.282	0.816
ENSG00000260572.1	RP11-16N11.2	Genic	29.1	-0.3	0.283	0.816
ENSG00000223343.1	RP13-131K19.2	Genic	4.5	-0.3	0.572	0.854
ENSG00000229717.2	RP11-556N4.1	Intergenic	1.02	-0.3	0.575	0.854
ENSG00000230526.1	RP11-472G21.2	Intergenic	17.39	-0.3	0.427	0.854
ENSG00000232065.1	LINC01063	Intergenic	7.55	-0.3	0.557	0.854
ENSG00000236204.1	AC092594.1	Genic	26.18	-0.3	0.443	0.854
ENSG00000245552.2	RP11-712B9.2	Genic	4.54	-0.3	0.576	0.854
ENSG00000248150.1	RP1-167G20.1	Intergenic	1.01	-0.3	0.574	0.854
ENSG00000257900.2	RP11-454K7.1	Intergenic	1.02	-0.3	0.575	0.854
ENSG00000259049.1	RP11-589M4.1	Genic	5.22	-0.3	0.56	0.854
ENSG00000259408.1	RP11-3D4.3	Genic	9.66	-0.3	0.506	0.854
ENSG00000261568.1	RP11-524C21.2	Intergenic	5.71	-0.3	0.549	0.854
ENSG00000267892.1	CTD-2540F13.2	Genic	16.22	-0.3	0.483	0.854
ENSG00000272902.1	RP11-299H21.1	Genic	24.03	-0.3	0.36	0.854
ENSG00000273000.1	KB-1572G7.2	Genic	5.94	-0.3	0.544	0.854
ENSG00000273271.1	AP000254.8	Genic	5	-0.3	0.557	0.854
ENSG00000255145.1	RP11-60I3.5	Genic	3.85	-0.3	0.584	0.857
ENSG00000235319.1	AC012360.4	Genic	4.31	-0.3	0.585	0.858
ENSG00000230063.1	RP11-384C4.6	Genic	1.7	-0.3	0.593	0.861
ENSG00000180712.3	RP11-290F5.2	Intergenic	1.72	-0.3	0.599	0.864
ENSG00000179859.7	AC025335.1	Genic	114.38	-0.29	0.136	0.595
ENSG00000260274.1	RP11-817O13.8	Genic	88.8	-0.29	0.139	0.602
ENSG00000231187.2	RP11-38L15.3	Genic	58.17	-0.29	0.198	0.71
ENSG00000203499.6	FAM83H-AS1	Genic	76.82	-0.29	0.221	0.752
ENSG00000260000.2	RP3-467N11.1	Genic	41.52	-0.29	0.267	0.8
ENSG00000250271.1	RP11-64D22.5	Intergenic	64.84	-0.29	0.32	0.852
ENSG00000226266.2	AC009961.3	Genic	16.47	-0.29	0.45	0.854
ENSG00000229666.1	MAST4-AS1	Genic	8.01	-0.29	0.56	0.854
ENSG00000231865.1	SIK3-IT1	Genic	9.7	-0.29	0.5	0.854
ENSG00000238062.1	AC105344.2	Genic	6.43	-0.29	0.562	0.854
ENSG00000245573.3	BDNF-AS	Genic	4.56	-0.29	0.576	0.854
ENSG00000246465.1	RP11-57A19.2	Genic	9.71	-0.29	0.508	0.854
ENSG00000255389.1	C6orf3	Genic	10.14	-0.29	0.522	0.854
ENSG00000269894.1	RP11-1020A11.1	Genic	11.81	-0.29	0.468	0.854
ENSG00000270426.1	RP11-326I11.5	Genic	11.12	-0.29	0.497	0.854
ENSG00000266237.1	RP11-25D3.1	Genic	1	-0.29	0.58	0.855
ENSG00000185904.7	LINC00839	Intergenic	5.61	-0.29	0.582	0.856
ENSG00000241886.1	RP11-242C19.2	Genic	0.99	-0.29	0.582	0.856
ENSG00000273481.1	RP11-126K1.9	Genic	1.72	-0.29	0.608	0.868
ENSG00000260100.1	RP11-220I1.5	Intergenic	2.4	-0.29	0.611	0.87
ENSG00000267263.1	RP11-75C10.7	Genic	1.71	-0.29	0.615	0.87
ENSG00000245556.2	CTD-2037K23.2	Genic	185.37	-0.28	0.0888	0.467
ENSG00000265666.1	CTD-2267D19.2	Genic	96.44	-0.28	0.17	0.666
ENSG00000198468.3	FLVCR1-AS1	Genic	83.96	-0.28	0.181	0.682
ENSG00000271976.1	RP11-884K10.7	Genic	77.02	-0.28	0.23	0.765
ENSG00000224165.1	DNAJC27-AS1	Genic	41.27	-0.28	0.295	0.826
ENSG00000224417.2	RP11-503C24.6	Genic	48.58	-0.28	0.346	0.854
ENSG00000225361.3	PPP1R26-AS1	Genic	34.45	-0.28	0.356	0.854
ENSG00000230074.1	RP11-195F19.9	Genic	31.19	-0.28	0.387	0.854
ENSG00000230587.1	AC093609.1	Intergenic	0.56	-0.28	0.564	0.854
ENSG00000231185.2	AC005592.2	Genic	8.8	-0.28	0.521	0.854
ENSG00000234753.1	RP11-328M4.2	Genic	25.18	-0.28	0.377	0.854
ENSG00000241596.1	RP11-326J18.1	Genic	0.56	-0.28	0.564	0.854
ENSG00000247675.2	LRP4-AS1	Genic	10.67	-0.28	0.519	0.854
ENSG00000251301.2	RP11-81H14.2	Genic	0.56	-0.28	0.563	0.854
ENSG00000251604.1	RP11-79P5.7	Genic	0.56	-0.28	0.564	0.854
ENSG00000258303.1	RP11-887P2.6	Genic	5.28	-0.28	0.576	0.854
ENSG00000260121.1	RP5-1142A6.9	Genic	8.81	-0.28	0.541	0.854
ENSG00000262663.1	RP11-497H17.1	Genic	5.93	-0.28	0.573	0.854
ENSG00000264222.1	RP11-757O6.1	Intergenic	9.44	-0.28	0.523	0.854
ENSG00000267280.1	RP11-332H18.4	Genic	43.7	-0.28	0.324	0.854
ENSG00000272112.1	CTB-113P19.5	Intergenic	1.15	-0.28	0.571	0.854
ENSG00000244479.2	OR2A1-AS1	Genic	1.01	-0.28	0.593	0.861
ENSG00000272123.1	CTD-2366F13.2	Genic	1	-0.28	0.591	0.861
ENSG00000270009.1	RP1-127C7.6	Genic	4.6	-0.28	0.597	0.864
ENSG00000272265.1	CTD-2287O16.4	Intergenic	1.01	-0.28	0.598	0.864
ENSG00000227741.1	RP11-536C5.7	Genic	4.09	-0.28	0.602	0.865
ENSG00000269935.1	RP11-482M8.3	Genic	1.46	-0.28	0.604	0.865
ENSG00000260281.1	RP11-329J18.2	Genic	1.46	-0.28	0.607	0.867
ENSG00000266473.1	RP11-401F2.3	Genic	3.39	-0.28	0.611	0.87
ENSG00000224721.1	AC007182.6	Genic	1.27	-0.28	0.622	0.871
ENSG00000239219.2	RP11-379K17.4	Genic	1.27	-0.28	0.621	0.871
ENSG00000253848.1	RP11-10N23.5	Genic	2.7	-0.28	0.619	0.871
ENSG00000255320.1	RP11-755F10.1	Genic	1.26	-0.28	0.619	0.871
ENSG00000255650.1	FAM222A-AS1	Genic	1.71	-0.28	0.621	0.871
ENSG00000263120.1	RP5-1107A17.4	Genic	1.27	-0.28	0.62	0.871
ENSG00000231156.1	AC093702.1	Genic	3.14	-0.28	0.623	0.872
ENSG00000237523.1	LINC00857	Genic	274.43	-0.27	0.072	0.413
ENSG00000257556.1	RP11-44N21.1	Intergenic	143.99	-0.27	0.101	0.504
ENSG00000230844.2	ZNF674-AS1	Genic	219.43	-0.27	0.124	0.568
ENSG00000244306.5	CTD-2314B22.3	Intergenic	360.97	-0.27	0.208	0.73
ENSG00000227403.1	AC009299.3	Intergenic	101.53	-0.27	0.22	0.75
ENSG00000262454.1	RP11-65J21.3	Intergenic	81.21	-0.27	0.219	0.75
ENSG00000235706.3	DICER1-AS1	Genic	111.69	-0.27	0.221	0.752
ENSG00000245146.2	LINC01024	Genic	54.9	-0.27	0.28	0.814
ENSG00000254615.2	RP11-395G23.3	Genic	51.15	-0.27	0.294	0.824
ENSG00000234694.1	RP1-92O14.3	Genic	14.42	-0.27	0.506	0.854
ENSG00000253404.1	AC034243.1	Genic	17.51	-0.27	0.465	0.854
ENSG00000258813.1	RP11-109N23.4	Genic	0.57	-0.27	0.577	0.854
ENSG00000259523.1	RP11-680F8.3	Genic	38.82	-0.27	0.335	0.854
ENSG00000260107.1	AC005606.15	Genic	0.57	-0.27	0.577	0.854
ENSG00000260111.1	RP11-529K1.4	Genic	0.57	-0.27	0.577	0.854
ENSG00000260197.1	RP11-424G14.1	Intergenic	10.97	-0.27	0.567	0.854
ENSG00000263680.2	RP11-57A1.1	Intergenic	6.89	-0.27	0.579	0.854
ENSG00000266970.1	RP11-806H10.4	Genic	11.63	-0.27	0.523	0.854
ENSG00000267198.1	RP11-798G7.6	Intergenic	7.62	-0.27	0.558	0.854
ENSG00000270574.1	RP11-171I2.2	Genic	26.18	-0.27	0.451	0.854
ENSG00000272750.1	RP11-378J18.8	Genic	19.93	-0.27	0.442	0.854
ENSG00000273058.1	RP11-385F5.5	Genic	13.85	-0.27	0.548	0.854
ENSG00000183308.6	AC005037.3	Genic	6.75	-0.27	0.581	0.855
ENSG00000268536.1	AC005523.3	Genic	0.57	-0.27	0.58	0.855
ENSG00000269619.1	CTD-3023J11.2	Genic	0.57	-0.27	0.58	0.855
ENSG00000270127.1	RP11-526I2.5	Genic	4.84	-0.27	0.603	0.865
ENSG00000254418.1	RP11-21L19.1	Genic	1.02	-0.27	0.606	0.867
ENSG00000224707.1	E2F3-IT1	Genic	1.02	-0.27	0.613	0.87
ENSG00000260588.1	RP11-930P14.2	Genic	3.41	-0.27	0.618	0.87
ENSG00000248360.3	LINC00504	Intergenic	3.35	-0.27	0.623	0.871
ENSG00000270482.1	RP11-131L12.2	Genic	3.37	-0.27	0.63	0.875
ENSG00000272223.1	RP1-20C7.6	Genic	2.69	-0.27	0.632	0.875
ENSG00000259398.1	RP11-430B1.1	Genic	1.28	-0.27	0.634	0.876
ENSG00000227959.1	RP11-276H7.2	Genic	4.93	-0.27	0.638	0.878
ENSG00000261824.2	LINC00662	Intergenic	866.22	-0.26	0.0196	0.182
ENSG00000248008.2	DYNLL1-AS1	Genic	779.46	-0.26	0.0476	0.325
ENSG00000177337.3	DLGAP1-AS1	Genic	449.9	-0.26	0.113	0.537
ENSG00000237753.1	AC079922.3	Genic	67.2	-0.26	0.24	0.777
ENSG00000271737.1	CTB-113I20.2	Genic	47.69	-0.26	0.284	0.816
ENSG00000204603.2	RP11-638F5.1	Intergenic	0.3	-0.26	0.439	0.854
ENSG00000205786.4	AC002511.1	Intergenic	0.3	-0.26	0.439	0.854
ENSG00000223660.1	AC012314.20	Genic	0.29	-0.26	0.444	0.854
ENSG00000224407.1	RP5-956O18.3	Genic	0.29	-0.26	0.444	0.854
ENSG00000226251.1	RP11-15I11.3	Intergenic	0.29	-0.26	0.444	0.854
ENSG00000226530.1	RP11-348F1.2	Genic	0.29	-0.26	0.444	0.854
ENSG00000227535.2	RP11-809N15.2	Genic	0.3	-0.26	0.439	0.854
ENSG00000229458.2	RP11-202D18.2	Genic	0.29	-0.26	0.444	0.854
ENSG00000229855.4	CTC-546K23.1	Intergenic	0.29	-0.26	0.444	0.854
ENSG00000229869.1	RP11-363N22.2	Genic	0.29	-0.26	0.444	0.854
ENSG00000229953.1	RP11-284F21.7	Genic	31.86	-0.26	0.404	0.854
ENSG00000230266.1	XXYLT1-AS2	Genic	0.29	-0.26	0.444	0.854
ENSG00000230471.1	LA16c-2F2.8	Intergenic	0.3	-0.26	0.439	0.854
ENSG00000230834.1	AC068580.7	Intergenic	0.29	-0.26	0.444	0.854
ENSG00000231528.2	FAM225A	Intergenic	0.29	-0.26	0.444	0.854
ENSG00000231575.1	RP11-162K11.4	Genic	0.29	-0.26	0.444	0.854
ENSG00000231612.1	RP11-522M21.3	Genic	0.3	-0.26	0.439	0.854
ENSG00000232139.1	LINC00867	Intergenic	0.3	-0.26	0.439	0.854
ENSG00000233038.1	AC011899.9	Genic	0.29	-0.26	0.444	0.854
ENSG00000234919.1	AC064834.3	Genic	0.29	-0.26	0.444	0.854
ENSG00000235029.1	MNX1-AS2	Genic	0.3	-0.26	0.439	0.854
ENSG00000235760.3	AC138655.4	Genic	0.29	-0.26	0.444	0.854
ENSG00000236780.1	AC078941.1	Intergenic	0.29	-0.26	0.444	0.854
ENSG00000239213.1	RP11-85F14.5	Genic	27.87	-0.26	0.395	0.854
ENSG00000242741.1	RP11-20B7.1	Intergenic	0.29	-0.26	0.444	0.854
ENSG00000243491.1	RP11-521D12.5	Intergenic	0.29	-0.26	0.444	0.854
ENSG00000244260.1	RP11-521D12.2	Intergenic	0.29	-0.26	0.444	0.854
ENSG00000245479.2	RP11-387D10.3	Intergenic	0.3	-0.26	0.439	0.854
ENSG00000250635.1	CTD-3224K15.2	Genic	0.3	-0.26	0.439	0.854
ENSG00000253530.1	RP11-103H7.3	Intergenic	0.3	-0.26	0.439	0.854
ENSG00000258647.1	LINC00930	Intergenic	0.3	-0.26	0.439	0.854
ENSG00000258827.2	RP11-537P22.2	Genic	0.29	-0.26	0.444	0.854
ENSG00000260664.1	AC004158.3	Intergenic	0.3	-0.26	0.439	0.854
ENSG00000261296.1	RP11-299H22.6	Intergenic	0.29	-0.26	0.444	0.854
ENSG00000265254.1	CTD-2350C19.2	Genic	10.75	-0.26	0.524	0.854
ENSG00000267474.1	CTC-548K16.6	Genic	0.3	-0.26	0.439	0.854
ENSG00000267491.1	CTD-2373H9.5	Genic	0.29	-0.26	0.444	0.854
ENSG00000267865.1	CTD-2611O12.8	Genic	0.29	-0.26	0.444	0.854
ENSG00000267940.1	RP11-290F24.6	Genic	25.47	-0.26	0.466	0.854
ENSG00000268129.1	RP11-91G21.1	Genic	40.39	-0.26	0.335	0.854
ENSG00000272709.1	RP11-458D21.6	Genic	0.3	-0.26	0.439	0.854
ENSG00000272922.1	RP11-329B9.5	Intergenic	0.3	-0.26	0.439	0.854
ENSG00000273100.1	RP11-302L19.3	Intergenic	0.29	-0.26	0.444	0.854
ENSG00000273305.1	RP11-440D17.4	Intergenic	0.3	-0.26	0.439	0.854
ENSG00000273381.1	RP11-305L7.7	Genic	19.66	-0.26	0.453	0.854
ENSG00000273391.1	RP11-634H22.1	Genic	19.71	-0.26	0.436	0.854
ENSG00000227078.1	AC004448.2	Genic	0.59	-0.26	0.592	0.861
ENSG00000250241.1	RP11-9G1.3	Genic	0.59	-0.26	0.593	0.861
ENSG00000250770.2	RP5-1063M23.1	Intergenic	0.59	-0.26	0.592	0.861
ENSG00000251576.1	RP11-536I6.1	Intergenic	0.59	-0.26	0.592	0.861
ENSG00000254459.1	RP11-91P24.7	Genic	0.59	-0.26	0.592	0.861
ENSG00000261684.1	RP11-265N6.1	Genic	0.59	-0.26	0.592	0.861
ENSG00000271871.1	AC005740.6	Genic	7.17	-0.26	0.591	0.861
ENSG00000237074.1	RP11-6J21.2	Intergenic	0.97	-0.26	0.602	0.865
ENSG00000223754.1	AC008073.9	Genic	1.01	-0.26	0.611	0.869
ENSG00000241288.3	RP11-379B18.5	Intergenic	6.62	-0.26	0.625	0.873
ENSG00000257023.1	RP11-268P4.4	Genic	4.56	-0.26	0.63	0.875
ENSG00000267078.1	RP11-666A8.9	Genic	5.5	-0.26	0.634	0.876
ENSG00000238113.2	RP11-262H14.1	Intergenic	1.26	-0.26	0.635	0.877
ENSG00000249647.2	CTC-349C3.2	Genic	1.26	-0.26	0.636	0.877
ENSG00000224397.1	RP11-290F20.3	Genic	1.28	-0.26	0.64	0.879
ENSG00000231993.1	RP1-85F18.5	Genic	1.3	-0.26	0.639	0.879
ENSG00000245059.2	RP11-303E16.7	Genic	3.39	-0.26	0.639	0.879
ENSG00000255655.1	RP11-256L11.3	Genic	1.28	-0.26	0.64	0.879
ENSG00000259926.1	RP11-44F14.5	Genic	1.29	-0.26	0.641	0.88
ENSG00000272354.1	RP11-307L14.2	Genic	1.29	-0.26	0.641	0.88
ENSG00000230789.1	ARHGAP26-IT1	Genic	1.75	-0.26	0.644	0.882
ENSG00000261465.2	RP11-626G11.5	Genic	1.98	-0.26	0.648	0.882
ENSG00000246273.2	SBF2-AS1	Genic	297.86	-0.25	0.0715	0.412
ENSG00000267575.2	CTC-459F4.3	Intergenic	604.08	-0.25	0.0816	0.446
ENSG00000223546.2	LINC00630	Intergenic	168.45	-0.25	0.143	0.609
ENSG00000262049.1	RP13-1032I1.7	Genic	216.31	-0.25	0.144	0.611
ENSG00000250988.3	RP11-752G15.6	Genic	130.18	-0.25	0.158	0.64
ENSG00000260261.1	RP11-480A16.1	Intergenic	135.98	-0.25	0.16	0.644
ENSG00000259943.1	RP1-39G22.7	Genic	121.93	-0.25	0.219	0.749
ENSG00000248508.2	SRP14-AS1	Genic	61.78	-0.25	0.247	0.787
ENSG00000269293.2	ZSCAN16-AS1	Genic	71.89	-0.25	0.289	0.818
ENSG00000175873.3	AC004840.9	Genic	25.13	-0.25	0.471	0.854
ENSG00000215374.5	FAM66B	Genic	11.51	-0.25	0.536	0.854
ENSG00000215533.4	LINC00189	Genic	0.29	-0.25	0.445	0.854
ENSG00000223525.1	RABGAP1L-IT1	Genic	0.29	-0.25	0.445	0.854
ENSG00000224814.1	AC114812.8	Genic	0.29	-0.25	0.445	0.854
ENSG00000225028.1	RP11-330M19.1	Genic	0.29	-0.25	0.445	0.854
ENSG00000228108.1	AC092839.3	Genic	0.29	-0.25	0.445	0.854
ENSG00000228140.1	RP3-467K16.4	Genic	10.25	-0.25	0.578	0.854
ENSG00000228261.1	RP11-127L20.3	Genic	0.29	-0.25	0.445	0.854
ENSG00000228962.1	HCG23	Genic	0.29	-0.25	0.445	0.854
ENSG00000234377.3	RNF219-AS1	Genic	0.29	-0.25	0.445	0.854
ENSG00000234572.1	AC007880.1	Intergenic	0.29	-0.25	0.445	0.854
ENSG00000234779.1	RP11-62F24.2	Genic	28.28	-0.25	0.422	0.854
ENSG00000234789.1	RP11-483H20.4	Genic	0.29	-0.25	0.445	0.854
ENSG00000235641.3	LINC00484	Intergenic	0.29	-0.25	0.445	0.854
ENSG00000236095.1	RP11-49O14.2	Genic	20.69	-0.25	0.437	0.854
ENSG00000237126.4	AC073254.1	Genic	0.29	-0.25	0.445	0.854
ENSG00000239440.1	RP11-260O18.1	Intergenic	0.29	-0.25	0.445	0.854
ENSG00000254367.1	RP11-211C9.1	Genic	24.52	-0.25	0.421	0.854
ENSG00000256504.1	RP11-1060J15.7	Genic	0.29	-0.25	0.445	0.854
ENSG00000258768.2	CTD-2292M16.8	Genic	23.73	-0.25	0.504	0.854
ENSG00000258938.1	RP11-317N8.5	Genic	9.36	-0.25	0.558	0.854
ENSG00000259347.1	RP11-798K3.2	Genic	0.29	-0.25	0.445	0.854
ENSG00000259755.1	RP11-505E24.2	Genic	0.29	-0.25	0.445	0.854
ENSG00000259834.1	RP11-284N8.3	Intergenic	0.29	-0.25	0.445	0.854
ENSG00000259854.1	RP11-211G23.1	Intergenic	0.29	-0.25	0.445	0.854
ENSG00000261889.1	RP11-473M20.16	Intergenic	58.87	-0.25	0.351	0.854
ENSG00000267052.1	CTB-30L5.1	Intergenic	0.29	-0.25	0.445	0.854
ENSG00000268318.1	CTD-3187F8.11	Genic	0.29	-0.25	0.445	0.854
ENSG00000270062.1	RP11-248J18.3	Genic	10.08	-0.25	0.555	0.854
ENSG00000270697.1	RP11-381K20.4	Intergenic	0.29	-0.25	0.445	0.854
ENSG00000271522.1	RP11-36B6.1	Intergenic	0.29	-0.25	0.445	0.854
ENSG00000271754.1	RP3-337H4.9	Genic	9.38	-0.25	0.564	0.854
ENSG00000272049.1	RP11-480D4.6	Intergenic	0.29	-0.25	0.445	0.854
ENSG00000259071.1	RP11-247L20.4	Genic	5.58	-0.25	0.62	0.871
ENSG00000265752.2	RP11-403A21.1	Genic	6.44	-0.25	0.63	0.875
ENSG00000226276.1	AC093382.1	Genic	4.17	-0.25	0.635	0.877
ENSG00000265451.1	RP11-204L24.2	Genic	6.46	-0.25	0.64	0.879
ENSG00000241544.1	RP11-6F2.5	Intergenic	1.26	-0.25	0.648	0.882
ENSG00000251179.1	RP11-893F2.9	Genic	4.14	-0.25	0.646	0.882
ENSG00000266933.1	AC005775.2	Genic	3.42	-0.25	0.648	0.882
ENSG00000271776.1	RP11-52L5.6	Genic	1.68	-0.25	0.646	0.882
ENSG00000259767.1	RP11-90B9.2	Genic	4.13	-0.25	0.65	0.883
ENSG00000250075.1	RP11-584P21.2	Genic	1.3	-0.25	0.657	0.886
ENSG00000255129.1	RP11-839D17.3	Genic	2.01	-0.25	0.658	0.886
ENSG00000268220.1	RP11-379K17.12	Genic	1.96	-0.25	0.661	0.888
ENSG00000225930.3	AC026150.5	Intergenic	2.64	-0.25	0.666	0.89
ENSG00000179743.2	RP11-169K16.9	Genic	129.17	-0.24	0.188	0.69
ENSG00000268573.1	RP11-158H5.7	Genic	97.87	-0.24	0.216	0.744
ENSG00000270959.1	LPP-AS2	Genic	82.64	-0.24	0.254	0.797
ENSG00000242282.2	AC108488.4	Genic	81.65	-0.24	0.261	0.798
ENSG00000263843.1	RP11-649A18.12	Genic	59.56	-0.24	0.278	0.812
ENSG00000224424.7	PRKAR2A-AS1	Genic	46.13	-0.24	0.36	0.854
ENSG00000253878.1	RP11-347C18.3	Genic	25.48	-0.24	0.454	0.854
ENSG00000262251.1	RP11-199F11.2	Genic	109.85	-0.24	0.355	0.854
ENSG00000267160.1	RP11-1072C15.4	Genic	48.86	-0.24	0.396	0.854
ENSG00000267254.1	CTD-2162K18.5	Genic	11.71	-0.24	0.568	0.854
ENSG00000272663.1	RP11-191L17.1	Genic	15.58	-0.24	0.516	0.854
ENSG00000272870.1	RP11-798M19.6	Genic	23.62	-0.24	0.443	0.854
ENSG00000273373.1	RP5-1074L1.4	Genic	28.17	-0.24	0.44	0.854
ENSG00000182648.7	LINC01006	Genic	8.87	-0.24	0.587	0.86
ENSG00000235481.2	RP11-133O22.6	Genic	0.57	-0.24	0.593	0.861
ENSG00000235885.3	AC023115.2	Intergenic	0.57	-0.24	0.593	0.861
ENSG00000237220.1	AC104777.3	Intergenic	0.57	-0.24	0.593	0.861
ENSG00000253406.1	AC012613.2	Genic	0.57	-0.24	0.593	0.861
ENSG00000256944.1	RP11-881M11.1	Genic	0.57	-0.24	0.593	0.861
ENSG00000267306.1	RP11-333J10.2	Genic	0.57	-0.24	0.593	0.861
ENSG00000269604.1	AC005523.2	Genic	0.57	-0.24	0.593	0.861
ENSG00000272791.1	RP11-464F9.22	Genic	10.81	-0.24	0.589	0.861
ENSG00000272912.1	RP11-724N1.1	Genic	0.57	-0.24	0.593	0.861
ENSG00000197210.7	KB-1592A4.15	Genic	0.56	-0.24	0.596	0.863
ENSG00000232530.1	RP1-102K2.6	Genic	0.56	-0.24	0.599	0.864
ENSG00000236833.1	AC024560.2	Intergenic	0.56	-0.24	0.599	0.864
ENSG00000245293.2	RP11-286E11.1	Genic	0.56	-0.24	0.599	0.864
ENSG00000254401.1	RP11-179A10.1	Intergenic	0.56	-0.24	0.6	0.864
ENSG00000260834.1	RP11-256I9.2	Intergenic	0.56	-0.24	0.6	0.864
ENSG00000261083.1	RP11-93I21.3	Intergenic	0.56	-0.24	0.599	0.864
ENSG00000261426.1	AC144833.1	Genic	0.56	-0.24	0.6	0.864
ENSG00000272699.1	RP11-145M9.5	Genic	0.56	-0.24	0.599	0.864
ENSG00000272834.1	RP5-1042K10.13	Genic	0.56	-0.24	0.599	0.864
ENSG00000227630.2	RP4-781K5.8	Intergenic	5.12	-0.24	0.636	0.877
ENSG00000246323.2	RP11-325L7.1	Genic	6.24	-0.24	0.646	0.882
ENSG00000255433.1	AP000479.1	Intergenic	6.67	-0.24	0.653	0.884
ENSG00000262445.3	CTD-2545H1.2	Genic	1.25	-0.24	0.652	0.884
ENSG00000237689.1	AC007064.24	Intergenic	1.24	-0.24	0.656	0.886
ENSG00000214559.3	RP11-323J4.1	Genic	1.3	-0.24	0.662	0.888
ENSG00000232336.1	RP11-782C8.3	Intergenic	4.11	-0.24	0.662	0.888
ENSG00000260803.1	Z84812.4	Genic	1.3	-0.24	0.662	0.888
ENSG00000267577.1	CTD-2587H24.5	Genic	1.3	-0.24	0.664	0.888
ENSG00000253603.1	CTA-397H3.3	Genic	1.3	-0.24	0.664	0.889
ENSG00000228022.1	HCG20	Intergenic	2.96	-0.24	0.665	0.89
ENSG00000230424.1	RP1-43E13.2	Genic	3.63	-0.24	0.666	0.89
ENSG00000254208.1	RP11-219B4.3	Genic	1.28	-0.24	0.668	0.891
ENSG00000228972.1	RP1-86D1.2	Genic	1.31	-0.24	0.67	0.892
ENSG00000272448.1	LLNLR-299G3.1	Genic	2.93	-0.24	0.671	0.892
ENSG00000273233.1	RP11-713D19.1	Genic	2.02	-0.24	0.673	0.893
ENSG00000225163.3	LINC00618	Intergenic	3.41	-0.24	0.675	0.894
ENSG00000272689.1	RP4-539M6.21	Genic	3.15	-0.24	0.678	0.895
ENSG00000272201.1	U47924.30	Genic	235.31	-0.23	0.135	0.593
ENSG00000261088.1	RP11-61A14.3	Genic	69.89	-0.23	0.248	0.789
ENSG00000260822.1	GS1-358P8.4	Genic	483.94	-0.23	0.252	0.795
ENSG00000259877.1	RP11-46C24.7	Genic	77.17	-0.23	0.263	0.799
ENSG00000175611.7	LINC00476	Genic	76.63	-0.23	0.313	0.845
ENSG00000273117.1	AC144652.1	Genic	85.78	-0.23	0.315	0.847
ENSG00000214783.5	POLR2J4	Genic	21.72	-0.23	0.466	0.854
ENSG00000228989.1	AC133528.2	Genic	45.16	-0.23	0.345	0.854
ENSG00000231064.1	RP11-263K19.4	Genic	18.11	-0.23	0.531	0.854
ENSG00000232224.1	LINC00202-1	Intergenic	38.55	-0.23	0.381	0.854
ENSG00000237886.1	RP11-611D20.2	Genic	36.22	-0.23	0.451	0.854
ENSG00000246339.4	EXTL3-AS1	Genic	20.55	-0.23	0.505	0.854
ENSG00000258457.1	RP11-298I3.4	Genic	17.05	-0.23	0.528	0.854
ENSG00000261220.2	RP11-629O1.2	Genic	23.67	-0.23	0.476	0.854
ENSG00000267165.1	RP11-78A19.3	Genic	11.25	-0.23	0.584	0.857
ENSG00000261534.1	RP11-244O19.1	Genic	9.89	-0.23	0.602	0.865
ENSG00000223374.1	AC005104.3	Genic	0.58	-0.23	0.609	0.868
ENSG00000238184.1	AC129929.5	Genic	0.58	-0.23	0.609	0.868
ENSG00000259762.1	RP11-158M2.4	Genic	0.58	-0.23	0.609	0.868
ENSG00000261231.2	RP11-523L20.2	Intergenic	0.58	-0.23	0.609	0.868
ENSG00000261504.1	RP11-317P15.4	Intergenic	0.58	-0.23	0.609	0.868
ENSG00000224157.1	HCG14	Intergenic	0.57	-0.23	0.614	0.87
ENSG00000225411.2	RP11-764K9.1	Intergenic	0.57	-0.23	0.614	0.87
ENSG00000225850.2	RP11-452K12.4	Genic	0.57	-0.23	0.615	0.87
ENSG00000233246.1	RP11-415J8.5	Genic	0.57	-0.23	0.615	0.87
ENSG00000236352.1	AC005220.3	Genic	0.57	-0.23	0.614	0.87
ENSG00000238273.3	AC012360.6	Genic	0.57	-0.23	0.615	0.87
ENSG00000240907.1	BX255923.3	Intergenic	0.57	-0.23	0.611	0.87
ENSG00000243410.1	RP11-245J9.4	Genic	0.57	-0.23	0.612	0.87
ENSG00000249650.1	RP11-310P5.1	Genic	0.57	-0.23	0.614	0.87
ENSG00000250994.1	AC005355.1	Intergenic	0.57	-0.23	0.611	0.87
ENSG00000253302.1	STAU2-AS1	Genic	0.57	-0.23	0.615	0.87
ENSG00000253347.1	CTD-2026D20.2	Genic	0.57	-0.23	0.615	0.87
ENSG00000261318.1	RP11-653J6.1	Genic	0.57	-0.23	0.611	0.87
ENSG00000261751.1	RP11-305A4.3	Intergenic	0.57	-0.23	0.614	0.87
ENSG00000267092.1	CTB-25B13.9	Genic	0.57	-0.23	0.615	0.87
ENSG00000272650.1	RP11-571I18.4	Genic	0.57	-0.23	0.612	0.87
ENSG00000224429.3	LINC00539	Intergenic	0.59	-0.23	0.625	0.872
ENSG00000235904.1	RBMS3-AS3	Genic	0.59	-0.23	0.625	0.872
ENSG00000246528.3	RP11-159H10.3	Genic	0.59	-0.23	0.625	0.872
ENSG00000259611.1	CTD-2544M6.2	Intergenic	0.59	-0.23	0.625	0.872
ENSG00000232034.1	AC092168.2	Genic	10.16	-0.23	0.632	0.875
ENSG00000267219.1	AC010504.2	Genic	6.07	-0.23	0.634	0.876
ENSG00000261962.1	AC009133.20	Genic	5.34	-0.23	0.65	0.883
ENSG00000226091.3	LINC00937	Intergenic	5.61	-0.23	0.653	0.884
ENSG00000231439.3	WASIR2	Genic	4.43	-0.23	0.659	0.887
ENSG00000228792.2	RP11-354K1.2	Intergenic	1.25	-0.23	0.663	0.888
ENSG00000258667.1	HIF1A-AS2	Genic	4.84	-0.23	0.667	0.891
ENSG00000234617.1	SNRK-AS1	Genic	1.28	-0.23	0.672	0.892
ENSG00000249825.1	CTD-2201I18.1	Genic	4.42	-0.23	0.674	0.893
ENSG00000256747.1	RP11-860B13.1	Genic	1.31	-0.23	0.674	0.893
ENSG00000271978.1	RP11-428J1.4	Intergenic	4.42	-0.23	0.674	0.893
ENSG00000257940.1	RP11-248E9.6	Intergenic	3.63	-0.23	0.677	0.894
ENSG00000232324.1	AC008440.10	Genic	3.66	-0.23	0.684	0.898
ENSG00000254295.1	CTC-308K20.2	Genic	1.56	-0.23	0.683	0.898
ENSG00000236358.1	RP5-827C21.2	Intergenic	2.71	-0.23	0.685	0.899
ENSG00000253704.1	RP11-267M23.4	Genic	2.97	-0.23	0.685	0.899
ENSG00000260777.1	CTD-2008P7.1	Intergenic	2.97	-0.23	0.685	0.899
ENSG00000269444.1	CTB-180A7.6	Genic	2.99	-0.23	0.684	0.899
ENSG00000245870.2	LINC00682	Intergenic	1.54	-0.23	0.69	0.901
ENSG00000245970.2	KB-1208A12.3	Genic	1.56	-0.23	0.693	0.902
ENSG00000269189.1	RP11-573N10.1	Genic	2.27	-0.23	0.691	0.902
ENSG00000258056.1	RP11-644F5.11	Genic	155.52	-0.22	0.128	0.576
ENSG00000237298.4	TTN-AS1	Genic	345.07	-0.22	0.129	0.578
ENSG00000254837.1	AP001372.2	Genic	147.33	-0.22	0.208	0.731
ENSG00000267530.2	AC006273.5	Intergenic	160.15	-0.22	0.285	0.816
ENSG00000206195.6	AP000525.9	Intergenic	550.84	-0.22	0.31	0.845
ENSG00000241764.3	AC002467.7	Genic	53.82	-0.22	0.311	0.845
ENSG00000196421.3	LINC00176	Genic	88.69	-0.22	0.35	0.854
ENSG00000230658.1	KLHL7-AS1	Genic	37.62	-0.22	0.43	0.854
ENSG00000231607.4	DLEU2	Genic	255.9	-0.22	0.383	0.854
ENSG00000234390.4	USP27X-AS1	Genic	39.46	-0.22	0.402	0.854
ENSG00000243479.3	MNX1-AS1	Genic	110.16	-0.22	0.355	0.854
ENSG00000259330.1	LINC00984	Genic	29.24	-0.22	0.436	0.854
ENSG00000260977.1	RP11-333I13.1	Intergenic	42.15	-0.22	0.523	0.854
ENSG00000261366.1	MANEA-AS1	Genic	22.58	-0.22	0.503	0.854
ENSG00000267093.1	CTD-2105E13.13	Genic	24.04	-0.22	0.52	0.854
ENSG00000272143.1	FGF14-AS2	Genic	19.26	-0.22	0.522	0.854
ENSG00000272518.1	RP11-26J3.3	Genic	36.01	-0.22	0.403	0.854
ENSG00000272523.1	LINC01023	Intergenic	25.01	-0.22	0.459	0.854
ENSG00000228363.2	AC015971.2	Genic	0.59	-0.22	0.628	0.874
ENSG00000237978.1	RP11-385J1.2	Genic	0.59	-0.22	0.628	0.874
ENSG00000250295.2	RP11-434I12.2	Genic	0.59	-0.22	0.628	0.874
ENSG00000253844.1	RP11-546K22.1	Intergenic	0.59	-0.22	0.628	0.874
ENSG00000259721.1	RP11-758N13.1	Genic	0.59	-0.22	0.628	0.874
ENSG00000267388.1	AF038458.5	Intergenic	0.59	-0.22	0.628	0.874
ENSG00000230105.1	RP11-431N15.2	Intergenic	0.58	-0.22	0.631	0.875
ENSG00000232693.2	AC012370.2	Genic	0.58	-0.22	0.631	0.875
ENSG00000264270.1	RP11-474I11.7	Genic	0.58	-0.22	0.631	0.875
ENSG00000266261.1	RP11-640I15.1	Genic	0.58	-0.22	0.631	0.875
ENSG00000267745.1	RP11-686D22.8	Genic	0.58	-0.22	0.631	0.875
ENSG00000267904.1	CTC-429P9.5	Genic	6.07	-0.22	0.649	0.883
ENSG00000263429.3	LINC00675	Intergenic	1.02	-0.22	0.661	0.888
ENSG00000233221.2	AC133785.1	Genic	4.64	-0.22	0.679	0.895
ENSG00000260262.1	RP11-440L14.3	Intergenic	0.86	-0.22	0.685	0.899
ENSG00000223935.1	AC008074.3	Genic	2.99	-0.22	0.691	0.902
ENSG00000272459.1	RP11-1277A3.3	Genic	3.9	-0.22	0.692	0.902
ENSG00000261574.1	RP1-168P16.2	Genic	4.16	-0.22	0.694	0.903
ENSG00000268945.1	CTD-2192J16.26	Genic	2.28	-0.22	0.693	0.903
ENSG00000226812.2	RP5-881L22.5	Genic	1.55	-0.22	0.696	0.904
ENSG00000259941.1	RP11-48G14.2	Genic	1.56	-0.22	0.697	0.905
ENSG00000273132.1	RP11-350J20.12	Genic	1.56	-0.22	0.697	0.905
ENSG00000258661.1	RP11-964E11.2	Genic	1.55	-0.22	0.7	0.906
ENSG00000197308.4	GATA3-AS1	Genic	3.42	-0.22	0.702	0.907
ENSG00000223356.1	RP11-66D17.5	Intergenic	3.46	-0.22	0.703	0.907
ENSG00000263567.1	RP11-805L22.3	Intergenic	1.58	-0.22	0.702	0.907
ENSG00000177410.8	ZFAS1	Genic	5810.65	-0.21	0.13	0.58
ENSG00000270170.1	NCBP2-AS2	Genic	348.28	-0.21	0.184	0.683
ENSG00000236088.5	COX10-AS1	Genic	148.63	-0.21	0.21	0.734
ENSG00000234460.1	XXyac-YM21GA2.4	Intergenic	45.25	-0.21	0.396	0.854
ENSG00000264575.1	LINC00526	Intergenic	29.54	-0.21	0.499	0.854
ENSG00000267858.1	AC016629.8	Genic	134.99	-0.21	0.375	0.854
ENSG00000272931.1	RP5-943J3.2	Genic	22.18	-0.21	0.506	0.854
ENSG00000272994.1	RP11-332H14.2	Genic	279.8	-0.21	0.396	0.854
ENSG00000259972.1	AC009120.6	Genic	10.88	-0.21	0.624	0.872
ENSG00000249738.2	AC008697.1	Genic	8.51	-0.21	0.628	0.874
ENSG00000260360.1	RP11-533E19.5	Genic	7.82	-0.21	0.65	0.883
ENSG00000233654.1	AC093388.3	Genic	6.85	-0.21	0.658	0.886
ENSG00000236754.1	AC004019.13	Genic	7.1	-0.21	0.658	0.886
ENSG00000259806.2	CTD-2196E14.4	Genic	7.12	-0.21	0.658	0.886
ENSG00000248445.1	CTB-118N6.3	Genic	6.37	-0.21	0.663	0.888
ENSG00000225511.2	LINC00475	Intergenic	6.33	-0.21	0.667	0.891
ENSG00000224209.2	LINC00466	Intergenic	0.85	-0.21	0.686	0.899
ENSG00000234610.1	LINC00624	Intergenic	0.85	-0.21	0.686	0.899
ENSG00000256540.1	RP11-598F7.6	Genic	0.85	-0.21	0.686	0.899
ENSG00000233250.1	RP3-339A18.6	Genic	0.84	-0.21	0.688	0.9
ENSG00000251637.2	RP11-119D9.1	Intergenic	0.84	-0.21	0.688	0.9
ENSG00000253508.1	RP1-170O19.14	Genic	0.84	-0.21	0.688	0.9
ENSG00000220161.4	RP1-37N7.3	Intergenic	1.26	-0.21	0.692	0.902
ENSG00000269737.1	RP11-345P4.7	Genic	0.84	-0.21	0.691	0.902
ENSG00000271757.1	RP11-111M22.5	Genic	0.84	-0.21	0.691	0.902
ENSG00000230408.3	AC007163.6	Genic	0.87	-0.21	0.696	0.904
ENSG00000230426.1	ERVMER61-1	Intergenic	0.87	-0.21	0.696	0.904
ENSG00000235077.1	AC073842.19	Genic	0.87	-0.21	0.696	0.904
ENSG00000256249.1	RP11-324E6.6	Genic	0.87	-0.21	0.696	0.904
ENSG00000272908.1	RP11-121A8.1	Intergenic	0.87	-0.21	0.696	0.904
ENSG00000250708.1	RP11-161D15.1	Intergenic	0.86	-0.21	0.698	0.905
ENSG00000255693.1	RP11-766N7.3	Genic	0.86	-0.21	0.698	0.905
ENSG00000272971.1	RP11-284F21.11	Genic	0.86	-0.21	0.698	0.905
ENSG00000261888.1	AC144831.1	Intergenic	3.72	-0.21	0.703	0.907
ENSG00000271751.1	RP11-110I1.14	Genic	1.54	-0.21	0.703	0.907
ENSG00000248479.1	RP11-807H7.2	Intergenic	1.54	-0.21	0.71	0.911
ENSG00000260038.1	RP11-407G23.4	Genic	1.56	-0.21	0.717	0.915
ENSG00000170846.11	AC093323.3	Intergenic	537.21	-0.2	0.049	0.331
ENSG00000232388.2	LINC00493	Intergenic	2276.35	-0.2	0.117	0.549
ENSG00000224032.2	EPB41L4A-AS1	Genic	1052.45	-0.2	0.135	0.593
ENSG00000225975.2	AC074138.3	Genic	87.8	-0.2	0.302	0.836
ENSG00000233901.1	RP11-65J3.1	Intergenic	82.55	-0.2	0.309	0.844
ENSG00000223776.4	LGALS8-AS1	Genic	25.86	-0.2	0.492	0.854
ENSG00000225177.1	RP11-390P2.4	Genic	61.27	-0.2	0.388	0.854
ENSG00000235823.1	LINC00263	Intergenic	61.1	-0.2	0.403	0.854
ENSG00000237491.4	RP11-206L10.9	Genic	17.39	-0.2	0.578	0.854
ENSG00000245904.2	RP11-796E2.4	Genic	23	-0.2	0.536	0.854
ENSG00000249476.1	CTD-2587M2.1	Intergenic	18.91	-0.2	0.578	0.854
ENSG00000255224.1	CTD-3065J16.9	Genic	73.83	-0.2	0.348	0.854
ENSG00000272449.1	RP3-395M20.12	Intergenic	22.32	-0.2	0.556	0.854
ENSG00000272841.1	RP3-428L16.2	Genic	24.84	-0.2	0.532	0.854
ENSG00000242082.1	RP1-90G24.10	Genic	15.06	-0.2	0.583	0.856
ENSG00000224020.1	MIR181A2HG	Genic	12.12	-0.2	0.624	0.872
ENSG00000272367.1	CTC-428H11.2	Genic	10.25	-0.2	0.631	0.875
ENSG00000267277.1	CTD-2342J14.6	Genic	9.49	-0.2	0.648	0.882
ENSG00000227888.3	FAM66A	Intergenic	8.5	-0.2	0.677	0.894
ENSG00000273183.1	RP11-5C23.2	Genic	0.84	-0.2	0.693	0.902
ENSG00000250734.2	RP11-404E16.1	Genic	0.83	-0.2	0.696	0.904
ENSG00000269903.1	RP11-571M6.18	Genic	0.83	-0.2	0.698	0.905
ENSG00000272817.1	RP11-402D21.2	Genic	7.11	-0.2	0.697	0.905
ENSG00000254648.1	RP11-713P17.4	Intergenic	0.85	-0.2	0.7	0.906
ENSG00000229867.1	STEAP3-AS1	Genic	0.85	-0.2	0.703	0.907
ENSG00000232117.1	LINC00384	Intergenic	0.85	-0.2	0.703	0.907
ENSG00000260186.1	RP11-481J2.2	Genic	0.85	-0.2	0.703	0.907
ENSG00000237054.5	PRMT5-AS1	Genic	7.05	-0.2	0.708	0.91
ENSG00000215692.2	AC114730.8	Genic	4.71	-0.2	0.711	0.912
ENSG00000263627.1	RP11-692N5.1	Genic	0.87	-0.2	0.712	0.912
ENSG00000267212.1	CTD-2659N19.9	Genic	0.87	-0.2	0.713	0.912
ENSG00000259359.1	RP11-327J17.2	Intergenic	3.95	-0.2	0.714	0.913
ENSG00000260498.1	RP4-536B24.4	Intergenic	3.26	-0.2	0.717	0.915
ENSG00000227591.1	RP1-28O10.1	Genic	1.54	-0.2	0.719	0.916
ENSG00000256751.1	RP11-695J4.2	Genic	2.26	-0.2	0.722	0.918
ENSG00000268050.2	RP11-247A12.8	Genic	1.58	-0.2	0.727	0.921
ENSG00000227082.1	AL592494.5	Intergenic	2.31	-0.2	0.73	0.924
ENSG00000225973.3	RP11-139H15.1	Genic	356.65	-0.19	0.116	0.545
ENSG00000247134.2	RP11-11N9.4	Intergenic	373.84	-0.19	0.154	0.632
ENSG00000270081.1	RP5-935K16.1	Genic	493.59	-0.19	0.285	0.816
ENSG00000233461.1	RP11-295G20.2	Genic	721.19	-0.19	0.316	0.847
ENSG00000224699.4	LAMTOR5-AS1	Genic	28.92	-0.19	0.58	0.854
ENSG00000225077.2	LINC00337	Genic	23.88	-0.19	0.564	0.854
ENSG00000227285.1	RP3-327A19.5	Genic	21.31	-0.19	0.569	0.854
ENSG00000227354.2	RBM26-AS1	Genic	26.93	-0.19	0.537	0.854
ENSG00000229656.2	RP11-462L8.1	Genic	285.24	-0.19	0.328	0.854
ENSG00000231908.1	IDH1-AS1	Genic	27.62	-0.19	0.523	0.854
ENSG00000235560.3	AC002310.12	Genic	52.29	-0.19	0.438	0.854
ENSG00000246350.1	RP5-1186N24.3	Genic	135.14	-0.19	0.502	0.854
ENSG00000270949.1	RP11-288H12.4	Genic	35	-0.19	0.497	0.854
ENSG00000260704.1	LINC00543	Intergenic	23.84	-0.19	0.582	0.856
ENSG00000260625.1	RP11-452L6.7	Genic	13.41	-0.19	0.622	0.871
ENSG00000247081.3	RP11-318M2.2	Genic	13.34	-0.19	0.636	0.877
ENSG00000235033.3	RP11-61I13.3	Genic	0.56	-0.19	0.646	0.882
ENSG00000272181.1	RP11-245J9.6	Genic	0.58	-0.19	0.653	0.885
ENSG00000261663.1	RP11-304L19.11	Genic	9.03	-0.19	0.681	0.897
ENSG00000262165.1	RP11-81A22.5	Genic	8.97	-0.19	0.684	0.898
ENSG00000266040.1	CTB-58E17.3	Genic	7.16	-0.19	0.683	0.898
ENSG00000271789.1	RP5-1112D6.7	Genic	6.67	-0.19	0.69	0.901
ENSG00000235908.1	RHOA-IT1	Genic	4.99	-0.19	0.708	0.91
ENSG00000261298.1	RP11-309M7.1	Intergenic	5.65	-0.19	0.71	0.911
ENSG00000224817.1	RP11-190J1.3	Intergenic	0.86	-0.19	0.715	0.914
ENSG00000260578.1	CTD-2541J13.1	Intergenic	0.86	-0.19	0.715	0.914
ENSG00000255983.1	RP11-1038A11.1	Intergenic	0.84	-0.19	0.716	0.915
ENSG00000237292.1	RP11-540K16.1	Intergenic	0.86	-0.19	0.718	0.916
ENSG00000245812.2	RP11-175K6.1	Genic	4.95	-0.19	0.717	0.916
ENSG00000261823.1	RP11-48G14.1	Genic	0.86	-0.19	0.718	0.916
ENSG00000272866.1	RP11-12D24.10	Intergenic	0.86	-0.19	0.717	0.916
ENSG00000273218.1	LLNLR-246C6.1	Genic	1.52	-0.19	0.724	0.92
ENSG00000262188.1	RP11-353N14.4	Intergenic	6.43	-0.19	0.733	0.925
ENSG00000270135.1	RP11-362K14.7	Genic	3.96	-0.19	0.732	0.925
ENSG00000260417.1	CTD-2542L18.1	Intergenic	3.3	-0.19	0.737	0.928
ENSG00000254094.1	AC078852.1	Genic	2.51	-0.19	0.74	0.929
ENSG00000272515.1	RP11-29P20.1	Intergenic	2.27	-0.19	0.74	0.929
ENSG00000225733.1	FGD5-AS1	Genic	5823.73	-0.18	0.0582	0.364
ENSG00000272831.1	RP11-792A8.4	Genic	223.09	-0.18	0.158	0.641
ENSG00000206567.5	AC022007.5	Genic	33.55	-0.18	0.533	0.854
ENSG00000227896.2	RP11-77P6.2	Genic	99.7	-0.18	0.336	0.854
ENSG00000235919.3	ASH1L-AS1	Genic	72.83	-0.18	0.438	0.854
ENSG00000237883.1	DGUOK-AS1	Genic	49.94	-0.18	0.492	0.854
ENSG00000249395.2	CASC9	Intergenic	271.79	-0.18	0.339	0.854
ENSG00000267957.1	RP11-178G16.4	Genic	42.12	-0.18	0.492	0.854
ENSG00000272068.1	RP11-284F21.9	Genic	105.68	-0.18	0.481	0.854
ENSG00000272106.1	RP11-345P4.9	Genic	75.42	-0.18	0.457	0.854
ENSG00000272669.1	RP3-508I15.21	Genic	15.8	-0.18	0.615	0.87
ENSG00000231113.2	RP3-475N16.1	Genic	15.64	-0.18	0.629	0.874
ENSG00000272173.1	U47924.31	Genic	20.84	-0.18	0.63	0.875
ENSG00000236404.4	RP11-125B21.2	Genic	17.69	-0.18	0.661	0.888
ENSG00000250546.1	RP11-8L2.1	Intergenic	10.01	-0.18	0.689	0.901
ENSG00000254554.1	RP11-351I24.1	Genic	9.36	-0.18	0.689	0.901
ENSG00000228817.3	BACH1-IT2	Genic	4.97	-0.18	0.72	0.917
ENSG00000255970.1	RP11-43N5.1	Intergenic	0.85	-0.18	0.723	0.919
ENSG00000269489.1	RP11-98D18.17	Genic	0.85	-0.18	0.724	0.92
ENSG00000272226.1	RP11-63G10.3	Intergenic	0.87	-0.18	0.73	0.923
ENSG00000273106.1	RP11-559M23.1	Genic	5	-0.18	0.731	0.924
ENSG00000236723.1	RP5-1024G6.2	Genic	4.27	-0.18	0.738	0.928
ENSG00000257671.1	RP3-416H24.1	Genic	3.51	-0.18	0.741	0.93
ENSG00000272157.1	CTD-2168K21.2	Genic	3.49	-0.18	0.745	0.932
ENSG00000254731.1	CTD-2005H7.1	Intergenic	1.59	-0.18	0.747	0.933
ENSG00000271967.1	RP11-134K13.4	Intergenic	1.59	-0.18	0.747	0.933
ENSG00000180279.5	CTD-2568A17.5	Genic	3.27	-0.18	0.748	0.934
ENSG00000249166.1	RP11-1C1.6	Intergenic	1.81	-0.18	0.748	0.934
ENSG00000217258.2	AC007249.3	Genic	1.59	-0.18	0.75	0.935
ENSG00000268401.1	CTC-344H19.4	Genic	3.49	-0.18	0.75	0.935
ENSG00000270933.1	CTD-2227E11.1	Intergenic	1.6	-0.18	0.752	0.936
ENSG00000243885.1	RP11-278L15.2	Intergenic	2.51	-0.18	0.754	0.938
ENSG00000250240.1	CTD-2154I11.2	Genic	1.81	-0.18	0.755	0.938
ENSG00000236662.1	RP11-108L7.4	Genic	1.86	-0.18	0.757	0.939
ENSG00000260122.1	RP11-923I11.3	Genic	2.78	-0.18	0.756	0.939
ENSG00000258355.1	RP11-651L5.2	Genic	1.85	-0.18	0.759	0.941
ENSG00000263753.2	LINC00667	Intergenic	578.54	-0.17	0.115	0.543
ENSG00000223477.3	LINC00842	Genic	623.83	-0.17	0.382	0.854
ENSG00000225210.5	AL589743.1	Intergenic	323.95	-0.17	0.41	0.854
ENSG00000229719.2	MIR194-2	Genic	102.29	-0.17	0.399	0.854
ENSG00000232098.2	CTD-2619J13.14	Genic	198.82	-0.17	0.343	0.854
ENSG00000246174.3	KCTD21-AS1	Genic	39.14	-0.17	0.493	0.854
ENSG00000247137.4	RP11-727A23.5	Genic	87.33	-0.17	0.427	0.854
ENSG00000253210.1	RP11-809O17.1	Genic	31.7	-0.17	0.563	0.854
ENSG00000267100.1	ILF3-AS1	Genic	222.09	-0.17	0.338	0.854
ENSG00000267194.1	RP1-193H18.2	Intergenic	322.56	-0.17	0.384	0.854
ENSG00000272335.1	RP11-53O19.3	Intergenic	219.75	-0.17	0.453	0.854
ENSG00000234494.3	AC003665.1	Genic	33.07	-0.17	0.588	0.861
ENSG00000237697.2	LINC00312	Genic	24.67	-0.17	0.59	0.861
ENSG00000262155.1	RP11-266L9.5	Intergenic	23.83	-0.17	0.608	0.868
ENSG00000261448.1	CTD-2576D5.4	Genic	25.32	-0.17	0.61	0.869
ENSG00000225302.1	RP11-539I5.1	Genic	22.31	-0.17	0.624	0.872
ENSG00000258824.2	CTD-2555O16.2	Genic	20.13	-0.17	0.662	0.888
ENSG00000227695.1	DNMBP-AS1	Genic	10.02	-0.17	0.693	0.902
ENSG00000272808.1	RP11-66B24.7	Intergenic	11.03	-0.17	0.694	0.903
ENSG00000267226.1	RP11-126O1.5	Genic	8.42	-0.17	0.698	0.905
ENSG00000243319.3	FGF14-IT1	Genic	0.83	-0.17	0.722	0.918
ENSG00000203321.2	RP11-197P3.4	Genic	0.83	-0.17	0.723	0.919
ENSG00000227218.3	RP11-203J24.8	Genic	0.83	-0.17	0.723	0.919
ENSG00000266368.1	RP11-1096G20.5	Genic	0.83	-0.17	0.723	0.919
ENSG00000249684.1	RP11-423H2.3	Intergenic	6	-0.17	0.727	0.921
ENSG00000218109.3	KIRREL3-AS3	Genic	0.88	-0.17	0.733	0.925
ENSG00000249375.3	CASC11	Genic	5.25	-0.17	0.732	0.925
ENSG00000267665.1	RP11-13K12.2	Intergenic	0.88	-0.17	0.733	0.925
ENSG00000272056.1	RP11-503P10.1	Genic	8.14	-0.17	0.732	0.925
ENSG00000261064.1	RP11-1000B6.3	Intergenic	7.4	-0.17	0.734	0.926
ENSG00000237927.1	RP3-393E18.2	Intergenic	4.29	-0.17	0.741	0.93
ENSG00000179428.2	AC073072.5	Genic	0.88	-0.17	0.743	0.931
ENSG00000260971.3	RP11-504A18.1	Intergenic	5.22	-0.17	0.744	0.931
ENSG00000234721.2	AC125421.1	Intergenic	0.88	-0.17	0.746	0.933
ENSG00000215863.2	RP11-495P10.2	Genic	0.87	-0.17	0.749	0.934
ENSG00000228830.1	RP4-781K5.2	Genic	0.87	-0.17	0.749	0.935
ENSG00000259469.1	RP11-227D13.4	Genic	1.86	-0.17	0.761	0.942
ENSG00000265055.1	AC145343.2	Intergenic	3.29	-0.17	0.764	0.945
ENSG00000260160.1	CTC-471J1.2	Genic	2.59	-0.17	0.766	0.946
ENSG00000273455.1	RP11-305O4.3	Genic	1.86	-0.17	0.768	0.947
ENSG00000214293.4	RSBN1L-AS1	Genic	153.84	-0.16	0.376	0.854
ENSG00000225265.1	RP11-378J18.3	Genic	53.76	-0.16	0.55	0.854
ENSG00000227398.3	KIF9-AS1	Genic	46.22	-0.16	0.534	0.854
ENSG00000260855.1	RP11-439E19.10	Genic	43.56	-0.16	0.53	0.854
ENSG00000261189.1	RP3-512B11.3	Genic	38.71	-0.16	0.527	0.854
ENSG00000261438.1	RP11-399O19.9	Genic	33.49	-0.16	0.575	0.854
ENSG00000270055.1	CTD-3092A11.2	Intergenic	136.49	-0.16	0.351	0.854
ENSG00000270673.1	YTHDF3-AS1	Genic	47.84	-0.16	0.593	0.861
ENSG00000244219.2	GS1-259H13.2	Genic	23.24	-0.16	0.599	0.864
ENSG00000270638.1	RP3-466P17.1	Genic	24.78	-0.16	0.61	0.869
ENSG00000228327.2	RP11-206L10.2	Intergenic	23.25	-0.16	0.613	0.87
ENSG00000268670.1	CTD-2622I13.3	Genic	23.46	-0.16	0.628	0.874
ENSG00000227811.2	RP4-773A18.4	Genic	33.94	-0.16	0.642	0.88
ENSG00000272716.1	RP11-563N4.1	Genic	22.03	-0.16	0.652	0.884
ENSG00000226403.1	RP11-31F19.1	Genic	30.98	-0.16	0.664	0.888
ENSG00000251143.1	RP11-849H4.4	Genic	19.08	-0.16	0.683	0.898
ENSG00000233912.1	AC026202.3	Genic	9.11	-0.16	0.733	0.925
ENSG00000234832.1	RP3-322G13.7	Genic	7.21	-0.16	0.736	0.927
ENSG00000267123.1	CTD-2357A8.3	Intergenic	0.86	-0.16	0.742	0.93
ENSG00000229611.1	RP11-390F4.10	Intergenic	0.86	-0.16	0.749	0.934
ENSG00000273009.1	RP11-352G9.1	Genic	1.51	-0.16	0.754	0.938
ENSG00000228434.1	AC004951.6	Genic	4.31	-0.16	0.761	0.942
ENSG00000249413.2	RP11-25H12.1	Intergenic	4.53	-0.16	0.763	0.944
ENSG00000242258.1	LINC00996	Genic	1.12	-0.16	0.767	0.946
ENSG00000228485.1	RP11-567J24.4	Genic	1.14	-0.16	0.77	0.947
ENSG00000231690.2	LINC00574	Intergenic	2.82	-0.16	0.77	0.947
ENSG00000235214.1	FAM83C-AS1	Genic	3.58	-0.16	0.769	0.947
ENSG00000263220.1	RP11-420A6.2	Genic	1.12	-0.16	0.768	0.947
ENSG00000271746.1	RP1-202O8.3	Genic	6.19	-0.16	0.768	0.947
ENSG00000230812.1	RP4-794H19.4	Intergenic	1.11	-0.16	0.774	0.949
ENSG00000260899.1	RP11-2C24.4	Genic	3.57	-0.16	0.773	0.949
ENSG00000263952.1	RP11-513M1.1	Genic	1.11	-0.16	0.772	0.949
ENSG00000273486.1	RP11-731C17.2	Genic	8.17	-0.16	0.775	0.95
ENSG00000246130.1	RP11-875O11.2	Genic	2.33	-0.16	0.778	0.951
ENSG00000260095.1	RP11-715J22.3	Genic	1.13	-0.16	0.777	0.951
ENSG00000261202.1	RP3-496C20.1	Genic	3.57	-0.16	0.778	0.951
ENSG00000261544.1	RP11-16E23.3	Genic	1.14	-0.16	0.779	0.951
ENSG00000267939.1	CTD-2325M2.1	Genic	1.87	-0.16	0.778	0.951
ENSG00000224113.2	RP5-837J1.2	Genic	371.39	-0.15	0.257	0.798
ENSG00000125514.5	LINC00029	Intergenic	0.15	-0.15	0.574	0.854
ENSG00000170983.3	LINC00208	Intergenic	0.15	-0.15	0.574	0.854
ENSG00000184274.3	LINC00315	Intergenic	0.15	-0.15	0.574	0.854
ENSG00000197670.5	RP4-724E16.2	Genic	0.15	-0.15	0.574	0.854
ENSG00000203280.3	CTA-221G9.11	Genic	0.15	-0.15	0.574	0.854
ENSG00000203527.2	Z99756.1	Genic	0.15	-0.15	0.574	0.854
ENSG00000204025.2	TRPC5OS	Genic	0.15	-0.15	0.574	0.854
ENSG00000214401.4	KANSL1-AS1	Genic	52.54	-0.15	0.509	0.854
ENSG00000215424.5	MCM3AP-AS1	Genic	98.31	-0.15	0.391	0.854
ENSG00000224149.1	RP11-510C10.3	Genic	0.15	-0.15	0.574	0.854
ENSG00000224184.1	AC096559.1	Intergenic	0.15	-0.15	0.574	0.854
ENSG00000224223.1	GS1-18A18.1	Genic	0.15	-0.15	0.574	0.854
ENSG00000224521.1	RP11-438F14.3	Genic	0.15	-0.15	0.574	0.854
ENSG00000224592.1	RP5-884C9.2	Genic	0.15	-0.15	0.574	0.854
ENSG00000224626.1	AC106053.1	Intergenic	0.15	-0.15	0.574	0.854
ENSG00000225030.1	RP4-784A16.3	Genic	0.15	-0.15	0.574	0.854
ENSG00000225076.1	WWC3-AS1	Genic	0.15	-0.15	0.574	0.854
ENSG00000225195.2	RP11-338E21.2	Genic	0.15	-0.15	0.574	0.854
ENSG00000225393.1	RP11-218L14.4	Genic	0.15	-0.15	0.574	0.854
ENSG00000225457.1	RP11-736E3.1	Genic	0.15	-0.15	0.574	0.854
ENSG00000225572.1	DOCK4-AS1	Genic	0.15	-0.15	0.574	0.854
ENSG00000226239.1	RP1-310O13.7	Genic	0.15	-0.15	0.574	0.854
ENSG00000226674.4	TEX41	Intergenic	86.26	-0.15	0.493	0.854
ENSG00000226835.1	RP11-148B18.3	Intergenic	0.15	-0.15	0.574	0.854
ENSG00000227042.1	RP6-1O2.1	Genic	0.15	-0.15	0.574	0.854
ENSG00000227047.1	AC012065.4	Intergenic	0.15	-0.15	0.574	0.854
ENSG00000227145.1	IL21-AS1	Genic	0.15	-0.15	0.574	0.854
ENSG00000227230.1	RP11-261C10.5	Genic	0.15	-0.15	0.574	0.854
ENSG00000227355.1	RP11-162D16.2	Genic	0.15	-0.15	0.574	0.854
ENSG00000227606.2	AC005392.13	Intergenic	0.15	-0.15	0.574	0.854
ENSG00000227769.3	AC072062.3	Genic	0.15	-0.15	0.574	0.854
ENSG00000228067.1	RP11-61J19.3	Intergenic	0.15	-0.15	0.574	0.854
ENSG00000228115.1	RP11-165F24.5	Genic	0.15	-0.15	0.574	0.854
ENSG00000228826.2	RP11-344P13.4	Intergenic	0.15	-0.15	0.574	0.854
ENSG00000229108.1	AC005550.4	Genic	0.15	-0.15	0.574	0.854
ENSG00000229481.1	CTD-2554C21.3	Intergenic	0.15	-0.15	0.574	0.854
ENSG00000229600.1	RP11-524K14.1	Intergenic	0.15	-0.15	0.574	0.854
ENSG00000230648.1	RP3-406P24.3	Genic	0.15	-0.15	0.574	0.854
ENSG00000230852.1	RP11-51G5.1	Intergenic	0.15	-0.15	0.574	0.854
ENSG00000231519.1	AC007285.7	Genic	0.15	-0.15	0.574	0.854
ENSG00000231601.1	RP11-164C1.2	Intergenic	0.15	-0.15	0.574	0.854
ENSG00000231704.1	AC004895.4	Intergenic	0.15	-0.15	0.574	0.854
ENSG00000231816.1	RP4-782L23.1	Intergenic	0.15	-0.15	0.574	0.854
ENSG00000231829.2	RP11-310E22.5	Intergenic	0.15	-0.15	0.574	0.854
ENSG00000232685.3	LINC00442	Intergenic	0.15	-0.15	0.574	0.854
ENSG00000233048.1	RP5-1069C8.2	Intergenic	0.15	-0.15	0.574	0.854
ENSG00000233056.1	ERVH48-1	Genic	0.15	-0.15	0.574	0.854
ENSG00000233086.3	RP11-375O18.2	Intergenic	0.15	-0.15	0.574	0.854
ENSG00000233797.1	UFL1-AS1	Genic	0.15	-0.15	0.574	0.854
ENSG00000234034.1	AP000959.2	Intergenic	0.15	-0.15	0.574	0.854
ENSG00000234208.1	CTA-256D12.11	Genic	0.15	-0.15	0.574	0.854
ENSG00000234255.4	AC012370.3	Intergenic	0.15	-0.15	0.574	0.854
ENSG00000234653.1	AC079117.1	Genic	0.15	-0.15	0.574	0.854
ENSG00000234944.1	RP11-124O11.1	Intergenic	0.15	-0.15	0.574	0.854
ENSG00000235117.2	RP11-229P13.20	Genic	0.15	-0.15	0.574	0.854
ENSG00000235200.1	RP4-763G1.2	Intergenic	0.15	-0.15	0.574	0.854
ENSG00000235303.1	RP1-79C4.1	Intergenic	0.15	-0.15	0.574	0.854
ENSG00000235779.3	AC079779.5	Intergenic	0.15	-0.15	0.574	0.854
ENSG00000236120.2	RP11-733O18.1	Intergenic	0.15	-0.15	0.574	0.854
ENSG00000236366.1	RP11-440G9.1	Intergenic	0.15	-0.15	0.574	0.854
ENSG00000236663.1	AP001631.9	Intergenic	0.15	-0.15	0.574	0.854
ENSG00000236677.1	AP000688.11	Genic	0.15	-0.15	0.574	0.854
ENSG00000237152.2	DLEU7-AS1	Genic	0.15	-0.15	0.574	0.854
ENSG00000237461.1	RP11-554F20.1	Genic	0.15	-0.15	0.574	0.854
ENSG00000237560.1	AC004562.1	Intergenic	0.15	-0.15	0.574	0.854
ENSG00000238018.1	AC093110.3	Genic	0.15	-0.15	0.574	0.854
ENSG00000238195.1	CTA-503F6.2	Intergenic	0.15	-0.15	0.574	0.854
ENSG00000238230.1	LINC00391	Intergenic	0.15	-0.15	0.574	0.854
ENSG00000238755.3	RP11-23D24.2	Genic	0.15	-0.15	0.574	0.854
ENSG00000240012.1	SLC9A9-AS1	Genic	0.15	-0.15	0.574	0.854
ENSG00000240291.1	RP11-499P20.2	Genic	44.37	-0.15	0.571	0.854
ENSG00000240766.1	PLCXD2-AS1	Genic	0.15	-0.15	0.574	0.854
ENSG00000241084.1	RP11-344B5.3	Intergenic	0.15	-0.15	0.574	0.854
ENSG00000241449.1	RP11-545G3.1	Intergenic	0.15	-0.15	0.574	0.854
ENSG00000243795.1	RP11-572M11.3	Intergenic	0.15	-0.15	0.574	0.854
ENSG00000244137.1	RP11-99J16__A.2	Genic	0.15	-0.15	0.574	0.854
ENSG00000244791.2	RP11-65D17.1	Intergenic	0.15	-0.15	0.574	0.854
ENSG00000246022.2	ALDH1L1-AS2	Genic	0.15	-0.15	0.574	0.854
ENSG00000246211.2	RP11-632K5.3	Genic	0.15	-0.15	0.574	0.854
ENSG00000246422.2	CTD-2024I7.13	Genic	0.15	-0.15	0.574	0.854
ENSG00000248132.2	CTD-2037L6.2	Intergenic	0.15	-0.15	0.574	0.854
ENSG00000248370.1	RP11-366H4.1	Intergenic	0.15	-0.15	0.574	0.854
ENSG00000248468.1	RP11-517B11.4	Intergenic	0.15	-0.15	0.574	0.854
ENSG00000248694.1	RP11-18D7.2	Genic	0.15	-0.15	0.574	0.854
ENSG00000248876.1	RP11-231G15.3	Intergenic	0.15	-0.15	0.574	0.854
ENSG00000248964.2	RP11-94H18.1	Intergenic	0.15	-0.15	0.574	0.854
ENSG00000249069.3	LINC01033	Intergenic	0.15	-0.15	0.574	0.854
ENSG00000249228.1	RP11-769N22.1	Intergenic	0.15	-0.15	0.574	0.854
ENSG00000249509.1	RP11-402J6.1	Genic	0.15	-0.15	0.574	0.854
ENSG00000249568.1	RP11-234O6.2	Genic	0.15	-0.15	0.574	0.854
ENSG00000249781.2	CTD-2143L24.1	Genic	0.15	-0.15	0.574	0.854
ENSG00000249982.1	RP11-1018N14.3	Intergenic	0.15	-0.15	0.574	0.854
ENSG00000250237.1	CTC-498J12.1	Intergenic	0.15	-0.15	0.574	0.854
ENSG00000250377.1	CTC-467M3.3	Intergenic	0.15	-0.15	0.574	0.854
ENSG00000250579.1	CTD-2297D10.2	Genic	0.15	-0.15	0.574	0.854
ENSG00000250583.1	CTD-2233C11.2	Genic	0.15	-0.15	0.574	0.854
ENSG00000250596.1	RP11-440I14.2	Genic	0.15	-0.15	0.574	0.854
ENSG00000251041.1	CTD-2275D24.1	Intergenic	0.15	-0.15	0.574	0.854
ENSG00000251185.1	RP11-542G1.1	Intergenic	0.15	-0.15	0.574	0.854
ENSG00000251325.1	RP11-415C15.3	Intergenic	0.15	-0.15	0.574	0.854
ENSG00000251414.1	RP11-843P14.1	Genic	0.15	-0.15	0.574	0.854
ENSG00000251580.1	RP11-539L10.3	Intergenic	54.78	-0.15	0.506	0.854
ENSG00000253196.1	RP11-706C16.7	Genic	0.15	-0.15	0.574	0.854
ENSG00000253314.1	LINC00293	Intergenic	0.15	-0.15	0.574	0.854
ENSG00000253563.2	NKX2-1-AS1	Genic	0.15	-0.15	0.574	0.854
ENSG00000253647.1	CTD-2270F17.1	Genic	0.15	-0.15	0.574	0.854
ENSG00000253649.1	PRSS51	Genic	0.15	-0.15	0.574	0.854
ENSG00000253656.1	KB-1568E2.1	Intergenic	0.15	-0.15	0.574	0.854
ENSG00000253821.1	RP11-246K15.1	Intergenic	0.15	-0.15	0.574	0.854
ENSG00000253842.1	KB-173C10.1	Intergenic	0.15	-0.15	0.574	0.854
ENSG00000254251.1	RP11-662G23.1	Genic	0.15	-0.15	0.574	0.854
ENSG00000254278.1	RP11-278I4.2	Genic	0.15	-0.15	0.574	0.854
ENSG00000254533.1	AF186192.1	Intergenic	0.15	-0.15	0.574	0.854
ENSG00000254561.2	RP11-196E1.3	Genic	0.15	-0.15	0.574	0.854
ENSG00000254604.1	AP000487.6	Genic	0.15	-0.15	0.574	0.854
ENSG00000254975.1	RP11-672A2.3	Genic	0.15	-0.15	0.574	0.854
ENSG00000255002.1	CTD-2509G16.2	Intergenic	0.15	-0.15	0.574	0.854
ENSG00000255202.1	RP4-541C22.5	Genic	0.15	-0.15	0.574	0.854
ENSG00000255237.1	RP13-317D12.3	Genic	0.15	-0.15	0.574	0.854
ENSG00000255256.1	RP5-916O11.2	Genic	0.15	-0.15	0.574	0.854
ENSG00000256670.1	RP11-338E21.1	Genic	0.15	-0.15	0.574	0.854
ENSG00000256746.1	RP11-17G12.3	Genic	0.15	-0.15	0.574	0.854
ENSG00000256811.1	RP11-7M8.2	Genic	0.15	-0.15	0.574	0.854
ENSG00000257058.1	RP11-864I4.4	Genic	0.15	-0.15	0.574	0.854
ENSG00000257139.1	RP11-320P7.2	Intergenic	0.15	-0.15	0.574	0.854
ENSG00000257221.1	RP11-689B22.2	Genic	0.15	-0.15	0.574	0.854
ENSG00000257310.1	RP11-496I2.2	Intergenic	0.15	-0.15	0.574	0.854
ENSG00000257449.1	RP11-603J24.4	Genic	0.15	-0.15	0.574	0.854
ENSG00000257514.1	RP11-755O11.2	Genic	0.15	-0.15	0.574	0.854
ENSG00000257515.1	RP11-498M15.1	Intergenic	0.15	-0.15	0.574	0.854
ENSG00000257913.1	RP11-386G11.5	Genic	75.41	-0.15	0.485	0.854
ENSG00000258497.1	CTD-2561F5.1	Intergenic	0.15	-0.15	0.574	0.854
ENSG00000258623.1	CTD-2325P2.3	Genic	0.15	-0.15	0.574	0.854
ENSG00000258675.1	RP11-299L17.3	Intergenic	0.15	-0.15	0.574	0.854
ENSG00000258730.1	ITPK1-AS1	Genic	0.15	-0.15	0.574	0.854
ENSG00000258851.1	RP11-894P9.2	Genic	0.15	-0.15	0.574	0.854
ENSG00000259055.1	RP11-1140I5.1	Genic	0.15	-0.15	0.574	0.854
ENSG00000259181.1	RP11-463I20.3	Intergenic	0.15	-0.15	0.574	0.854
ENSG00000259432.1	RP11-37C7.2	Genic	0.15	-0.15	0.574	0.854
ENSG00000259582.2	RP11-461F11.3	Intergenic	0.15	-0.15	0.574	0.854
ENSG00000259868.1	RP11-1012E15.1	Intergenic	0.15	-0.15	0.574	0.854
ENSG00000260017.1	RP11-1035H13.2	Genic	0.15	-0.15	0.574	0.854
ENSG00000260072.1	CTD-2313J23.1	Intergenic	0.15	-0.15	0.574	0.854
ENSG00000260206.1	CTD-2026K11.2	Genic	0.15	-0.15	0.574	0.854
ENSG00000260322.1	RP11-339A11.2	Intergenic	0.15	-0.15	0.574	0.854
ENSG00000260450.1	RP11-523L20.1	Intergenic	0.15	-0.15	0.574	0.854
ENSG00000260551.1	PWRN2	Intergenic	0.15	-0.15	0.574	0.854
ENSG00000260593.1	RP11-432I5.2	Genic	0.15	-0.15	0.574	0.854
ENSG00000260617.1	RP5-1142A6.7	Genic	0.15	-0.15	0.574	0.854
ENSG00000260670.1	RP11-447M4.1	Intergenic	0.15	-0.15	0.574	0.854
ENSG00000260922.1	RP11-538I12.3	Genic	0.15	-0.15	0.574	0.854
ENSG00000261346.1	RP11-297C4.2	Genic	0.15	-0.15	0.574	0.854
ENSG00000261863.1	RP11-141J13.5	Genic	0.15	-0.15	0.574	0.854
ENSG00000262983.1	AF001550.7	Genic	0.15	-0.15	0.574	0.854
[truncated: 11,309 more rows]
